# Supplementary material for: Diet, Microbiome, and Inflammation Predictors of Fecal and Plasma Short-Chain Fatty Acids in Humans
Source: J Nutr. 2024 Aug 20;154(11):3298–311. doi: 10.1016/j.tjnut.2024.08.012 (PMC11600052; doi:10.1016/j.tjnut.2024.08.012)
Supplement: multimedia component 1 [file mmc1.xlsx]

## Sheet: SuppTable1
Diet, microbiome, and inflammation predictors of fecal and plasma short-chain fatty acids in humans
Oliver, A. et al.
Sex	Age	BMI	Fecal SCFAs (n = 313)	Plasma SCFAs (n = 315)
Male	18-33	<25.0	23	24
		25–29.9	17	17
		30–39.9	12	12
	34-49	<25.0	19	20
		25–29.9	21	21
		30–39.9	15	14
	50-65	<25.0	17	16
		25–29.9	20	22
		30–39.9	8	7
Female	18-33	<25.0	19	18
		25–29.9	20	22
		30–39.9	17	16
	34-49	<25.0	18	19
		25–29.9	17	12
		30–39.9	18	18
	50-65	<25.0	19	20
		25–29.9	20	21
		30–39.9	13	16

## Sheet: SuppTable2
scfa	factor	cor_estimate	cor_p_value	lm_p_value	n_ind	tobit_estimate	tobit_pvalue	inf_samples	scfa_type	regression_p.adjust
acetate	hei_ffq_totalscore	-0.0488465	0.395285	0.399218	305	NA	NA	kept	fecal	0.673875
propionate	hei_ffq_totalscore	-0.0503119	0.381244	0.385208	305	NA	NA	kept	fecal	0.701775
butyrate	hei_ffq_totalscore	0.0952217	0.0969305	0.0997339	305	NA	NA	kept	fecal	0.835043
total_scfa	hei_ffq_totalscore	-0.00802341	0.889016	0.889931	305	NA	NA	kept	fecal	0.994052
acetate_norm_ratio_dist	hei_ffq_totalscore	-0.112363	0.0499385	0.0518689	305	NA	NA	kept	fecal	0.46682
propionate_norm_ratio_dist	hei_ffq_totalscore	-0.0700562	0.222482	0.226344	305	NA	NA	kept	fecal	0.509273
butyrate_norm_ratio_dist	hei_ffq_totalscore	0.182967	0.00133012	0.00145876	305	NA	NA	kept	fecal	0.0131288
p_acetic_acid_nmol	hei_ffq_totalscore	0.10902	0.0563813	0.05761	307	NA	NA	kept	plasma	0.287096
p_propionic_acid_nmol	hei_ffq_totalscore	0.000785548	0.989063	NA	307	9.30274e-05	0.988953	kept	plasma	0.989667
p_butyric_acid_nmol	hei_ffq_totalscore	-0.001842	0.974358	NA	307	-0.00025203	0.973472	kept	plasma	0.973472
p_scfa_nmol_total	hei_ffq_totalscore	0.107448	0.0600536	0.0613293	307	NA	NA	kept	plasma	0.286426
acetate	hei_asa24_totalscore	-0.0345861	0.548023	0.55136	304	NA	NA	kept	fecal	0.673875
propionate	hei_asa24_totalscore	-0.0563513	0.327457	0.331501	304	NA	NA	kept	fecal	0.701775
butyrate	hei_asa24_totalscore	0.0628929	0.274332	0.278348	304	NA	NA	kept	fecal	0.835043
total_scfa	hei_asa24_totalscore	-0.0148979	0.795868	0.797531	304	NA	NA	kept	fecal	0.994052
acetate_norm_ratio_dist	hei_asa24_totalscore	-0.055448	0.335283	0.339323	304	NA	NA	kept	fecal	0.999712
propionate_norm_ratio_dist	hei_asa24_totalscore	-0.077924	0.175381	0.179003	304	NA	NA	kept	fecal	0.509273
butyrate_norm_ratio_dist	hei_asa24_totalscore	0.130556	0.022804	0.0239616	304	NA	NA	kept	fecal	0.0767061
p_acetic_acid_nmol	hei_asa24_totalscore	0.0965308	0.0940359	0.0956986	302	NA	NA	kept	plasma	0.287096
p_propionic_acid_nmol	hei_asa24_totalscore	0.00892261	0.87728	NA	302	0.00076282	0.876823	kept	plasma	0.989667
p_butyric_acid_nmol	hei_asa24_totalscore	0.00555807	0.92337	NA	302	0.000529739	0.923854	kept	plasma	0.973472
p_scfa_nmol_total	hei_asa24_totalscore	0.0944613	0.101334	0.103061	302	NA	NA	kept	plasma	0.309182
acetate	avg_fibe_tnfs	-0.0214372	0.70969	0.711999	304	NA	NA	kept	fecal	0.711999
propionate	avg_fibe_tnfs	-0.0409906	0.476434	0.480113	304	NA	NA	kept	fecal	0.701775
butyrate	avg_fibe_tnfs	0.00114857	0.984088	0.984221	304	NA	NA	kept	fecal	0.984221
total_scfa	avg_fibe_tnfs	-0.021951	0.703056	0.705413	304	NA	NA	kept	fecal	0.994052
acetate_norm_ratio_dist	avg_fibe_tnfs	-2.09516e-05	0.99971	0.999712	304	NA	NA	kept	fecal	0.999712
propionate_norm_ratio_dist	avg_fibe_tnfs	-0.0433843	0.451047	0.454825	304	NA	NA	kept	fecal	0.584775
butyrate_norm_ratio_dist	avg_fibe_tnfs	0.0287843	0.61714	0.620074	304	NA	NA	kept	fecal	0.789043
p_acetic_acid_nmol	avg_fibe_tnfs	0.0367005	0.525196	0.527279	302	NA	NA	kept	plasma	0.790918
p_propionic_acid_nmol	avg_fibe_tnfs	0.0339084	0.557211	NA	302	0.00312241	0.55642	kept	plasma	0.989667
p_butyric_acid_nmol	avg_fibe_tnfs	0.0603514	0.295839	NA	302	0.0062579	0.29467	kept	plasma	0.973472
p_scfa_nmol_total	avg_fibe_tnfs	0.0375652	0.515475	0.517586	302	NA	NA	kept	plasma	0.776379
acetate	perKcal_fiber_tnfs	-0.0382797	0.506099	0.509647	304	NA	NA	kept	fecal	0.673875
propionate	perKcal_fiber_tnfs	-0.0683664	0.234641	0.23856	304	NA	NA	kept	fecal	0.701775
butyrate	perKcal_fiber_tnfs	0.00765138	0.894305	0.89518	304	NA	NA	kept	fecal	0.984221
total_scfa	perKcal_fiber_tnfs	-0.0372808	0.51727	0.520764	304	NA	NA	kept	fecal	0.937376
acetate_norm_ratio_dist	perKcal_fiber_tnfs	0.00202977	0.971885	0.972119	304	NA	NA	kept	fecal	0.999712
propionate_norm_ratio_dist	perKcal_fiber_tnfs	-0.0819387	0.15411	0.157569	304	NA	NA	kept	fecal	0.509273
butyrate_norm_ratio_dist	perKcal_fiber_tnfs	0.056657	0.324835	0.32888	304	NA	NA	kept	fecal	0.73998
p_acetic_acid_nmol	perKcal_fiber_tnfs	0.0493557	0.392731	0.395112	302	NA	NA	kept	plasma	0.711201
p_propionic_acid_nmol	perKcal_fiber_tnfs	-0.0147589	0.79839	NA	302	-0.00347499	0.797655	kept	plasma	0.989667
p_butyric_acid_nmol	perKcal_fiber_tnfs	0.0069556	0.904186	NA	302	0.00199403	0.89613	kept	plasma	0.973472
p_scfa_nmol_total	perKcal_fiber_tnfs	0.048099	0.404908	0.407271	302	NA	NA	kept	plasma	0.733087
acetate	fibe_per1000_ffq	-0.0310049	0.59584	0.599	295	NA	NA	kept	fecal	0.673875
propionate	fibe_per1000_ffq	-0.0203642	0.727602	0.729849	295	NA	NA	kept	fecal	0.82108
butyrate	fibe_per1000_ffq	0.0702585	0.22894	0.232961	295	NA	NA	kept	fecal	0.835043
total_scfa	fibe_per1000_ffq	-0.000439647	0.994001	0.994052	295	NA	NA	kept	fecal	0.994052
acetate_norm_ratio_dist	fibe_per1000_ffq	-0.0807405	0.166623	0.170293	295	NA	NA	kept	fecal	0.766319
propionate_norm_ratio_dist	fibe_per1000_ffq	-0.0481981	0.409488	0.41352	295	NA	NA	kept	fecal	0.584775
butyrate_norm_ratio_dist	fibe_per1000_ffq	0.131109	0.0243203	0.0255687	295	NA	NA	kept	fecal	0.0767061
p_acetic_acid_nmol	fibe_per1000_ffq	0.0577572	0.320377	0.322846	298	NA	NA	kept	plasma	0.711201
p_propionic_acid_nmol	fibe_per1000_ffq	-0.0434472	0.454933	NA	298	-0.0132423	0.452951	kept	plasma	0.989667
p_butyric_acid_nmol	fibe_per1000_ffq	-0.018376	0.752069	NA	298	-0.00635774	0.748765	kept	plasma	0.973472
p_scfa_nmol_total	fibe_per1000_ffq	0.0555451	0.339292	0.341755	298	NA	NA	kept	plasma	0.733087
acetate	dt_fibe	-0.0508339	0.384324	0.388418	295	NA	NA	kept	fecal	0.673875
propionate	dt_fibe	-0.0356123	0.542353	0.545825	295	NA	NA	kept	fecal	0.701775
butyrate	dt_fibe	-0.038871	0.50602	0.509678	295	NA	NA	kept	fecal	0.917421
total_scfa	dt_fibe	-0.0471507	0.419753	0.423755	295	NA	NA	kept	fecal	0.937376
acetate_norm_ratio_dist	dt_fibe	0.00871348	0.881533	0.882542	295	NA	NA	kept	fecal	0.999712
propionate_norm_ratio_dist	dt_fibe	0.00299236	0.959184	0.959534	295	NA	NA	kept	fecal	0.959534
butyrate_norm_ratio_dist	dt_fibe	-0.015816	0.786766	0.788552	295	NA	NA	kept	fecal	0.789043
p_acetic_acid_nmol	dt_fibe	-0.00157104	0.978455	0.978564	298	NA	NA	kept	plasma	0.978564
p_propionic_acid_nmol	dt_fibe	-0.105904	0.067904	NA	298	-0.00931806	0.0660132	kept	plasma	0.297059
p_butyric_acid_nmol	dt_fibe	-0.060466	0.298168	NA	298	-0.00597175	0.297373	kept	plasma	0.973472
p_scfa_nmol_total	dt_fibe	-0.00411521	0.943604	0.94389	298	NA	NA	kept	plasma	0.94389
acetate	dt_fiber_sol	-0.0526084	0.367925	0.372051	295	NA	NA	kept	fecal	0.673875
propionate	dt_fiber_sol	-0.00923799	0.874459	0.875528	295	NA	NA	kept	fecal	0.875528
butyrate	dt_fiber_sol	-0.042488	0.467235	0.471066	295	NA	NA	kept	fecal	0.917421
total_scfa	dt_fiber_sol	-0.0432589	0.459185	0.463049	295	NA	NA	kept	fecal	0.937376
acetate_norm_ratio_dist	dt_fiber_sol	-0.0108351	0.852982	0.85423	295	NA	NA	kept	fecal	0.999712
propionate_norm_ratio_dist	dt_fiber_sol	0.0506575	0.385978	0.390069	295	NA	NA	kept	fecal	0.584775
butyrate_norm_ratio_dist	dt_fiber_sol	-0.025962	0.656974	0.659733	295	NA	NA	kept	fecal	0.789043
p_acetic_acid_nmol	dt_fiber_sol	-0.00300757	0.958767	0.958977	298	NA	NA	kept	plasma	0.978564
p_propionic_acid_nmol	dt_fiber_sol	-0.125959	0.0297112	NA	298	-0.037525	0.0284952	kept	plasma	0.256457
p_butyric_acid_nmol	dt_fiber_sol	-0.0480859	0.408191	NA	298	-0.0159277	0.412283	kept	plasma	0.973472
p_scfa_nmol_total	dt_fiber_sol	-0.00609319	0.916579	0.917002	298	NA	NA	kept	plasma	0.94389
acetate	PD_carbs	-0.0455095	0.438498	0.44248	292	NA	NA	kept	fecal	0.673875
propionate	PD_carbs	-0.0442267	0.451526	0.45546	292	NA	NA	kept	fecal	0.701775
butyrate	PD_carbs	-0.00937601	0.873249	0.874339	292	NA	NA	kept	fecal	0.984221
total_scfa	PD_carbs	-0.0389923	0.506885	0.510577	292	NA	NA	kept	fecal	0.937376
acetate_norm_ratio_dist	PD_carbs	-0.0107322	0.855104	0.856347	292	NA	NA	kept	fecal	0.999712
propionate_norm_ratio_dist	PD_carbs	-0.0120054	0.838138	0.839522	292	NA	NA	kept	fecal	0.944463
butyrate_norm_ratio_dist	PD_carbs	0.0256701	0.662226	0.664977	292	NA	NA	kept	fecal	0.789043
p_acetic_acid_nmol	PD_carbs	-0.107779	0.0631468	0.0645011	298	NA	NA	kept	plasma	0.287096
p_propionic_acid_nmol	PD_carbs	-0.000735896	0.989907	NA	298	-2.80442e-05	0.989667	kept	plasma	0.989667
p_butyric_acid_nmol	PD_carbs	-0.00871934	0.880852	NA	298	-0.000366387	0.879906	kept	plasma	0.973472
p_scfa_nmol_total	PD_carbs	-0.108123	0.0623064	0.0636502	298	NA	NA	kept	plasma	0.286426
acetate	PD_fiber	-0.0517051	0.378677	0.382826	292	NA	NA	kept	fecal	0.673875
propionate	PD_fiber	-0.0771196	0.188804	0.192668	292	NA	NA	kept	fecal	0.701775
butyrate	PD_fiber	-0.021249	0.717661	0.720006	292	NA	NA	kept	fecal	0.984221
total_scfa	PD_fiber	-0.0515142	0.380442	0.384588	292	NA	NA	kept	fecal	0.937376
acetate_norm_ratio_dist	PD_fiber	0.0219359	0.708941	0.711352	292	NA	NA	kept	fecal	0.999712
propionate_norm_ratio_dist	PD_fiber	-0.073233	0.212135	0.216127	292	NA	NA	kept	fecal	0.509273
butyrate_norm_ratio_dist	PD_fiber	0.0158614	0.787241	0.789043	292	NA	NA	kept	fecal	0.789043
p_acetic_acid_nmol	PD_fiber	-0.0200506	0.730315	0.731634	298	NA	NA	kept	plasma	0.940672
p_propionic_acid_nmol	PD_fiber	0.0563864	0.332016	NA	298	0.00397817	0.330283	kept	plasma	0.989667
p_butyric_acid_nmol	PD_fiber	0.027236	0.639586	NA	298	0.00217155	0.635593	kept	plasma	0.973472
p_scfa_nmol_total	PD_fiber	-0.0188675	0.745663	0.746913	298	NA	NA	kept	plasma	0.94389
acetate	hei_ffq_totalscore	-0.0693362	0.291907	0.297201	233	NA	NA	dropped	fecal	0.920749
propionate	hei_ffq_totalscore	-0.0617528	0.348017	0.353299	233	NA	NA	dropped	fecal	0.868304
butyrate	hei_ffq_totalscore	0.0938625	0.153235	0.157766	233	NA	NA	dropped	fecal	0.709949
total_scfa	hei_ffq_totalscore	-0.0227298	0.729994	0.732825	233	NA	NA	dropped	fecal	0.95983
acetate_norm_ratio_dist	hei_ffq_totalscore	-0.125783	0.0552011	0.0579097	233	NA	NA	dropped	fecal	0.521187
propionate_norm_ratio_dist	hei_ffq_totalscore	-0.0698341	0.288447	0.293737	233	NA	NA	dropped	fecal	0.528727
butyrate_norm_ratio_dist	hei_ffq_totalscore	0.177667	0.00654694	0.00715807	233	NA	NA	dropped	fecal	0.0644227
p_acetic_acid_nmol	hei_ffq_totalscore	0.0683928	0.299588	0.302768	232	NA	NA	dropped	plasma	0.681229
p_propionic_acid_nmol	hei_ffq_totalscore	-0.00210656	0.974542	NA	232	-0.000237822	0.974536	dropped	plasma	0.974536
p_butyric_acid_nmol	hei_ffq_totalscore	-0.0158519	0.810206	NA	232	-0.00208583	0.804883	dropped	plasma	0.964811
p_scfa_nmol_total	hei_ffq_totalscore	0.066651	0.312094	0.315277	232	NA	NA	dropped	plasma	0.701086
acetate	hei_asa24_totalscore	-0.0248423	0.709069	0.712167	228	NA	NA	dropped	fecal	0.920749
propionate	hei_asa24_totalscore	-0.049971	0.452732	0.457787	228	NA	NA	dropped	fecal	0.868304
butyrate	hei_asa24_totalscore	0.0710028	0.285713	0.291118	228	NA	NA	dropped	fecal	0.873354
total_scfa	hei_asa24_totalscore	-0.00339185	0.959378	0.95983	228	NA	NA	dropped	fecal	0.95983
acetate_norm_ratio_dist	hei_asa24_totalscore	-0.046531	0.484477	0.489361	228	NA	NA	dropped	fecal	0.870253
propionate_norm_ratio_dist	hei_asa24_totalscore	-0.0769758	0.247011	0.252319	228	NA	NA	dropped	fecal	0.528727
butyrate_norm_ratio_dist	hei_asa24_totalscore	0.133247	0.0444413	0.0468674	228	NA	NA	dropped	fecal	0.171697
p_acetic_acid_nmol	hei_asa24_totalscore	0.0784085	0.238298	0.241445	228	NA	NA	dropped	plasma	0.681229
p_propionic_acid_nmol	hei_asa24_totalscore	-0.0293785	0.659023	NA	228	-0.00248965	0.656763	dropped	plasma	0.974536
p_butyric_acid_nmol	hei_asa24_totalscore	-0.0175939	0.791608	NA	228	-0.00170557	0.787987	dropped	plasma	0.964811
p_scfa_nmol_total	hei_asa24_totalscore	0.0756495	0.255273	0.258458	228	NA	NA	dropped	plasma	0.701086
acetate	avg_fibe_tnfs	-0.0066999	0.919859	0.920749	228	NA	NA	dropped	fecal	0.920749
propionate	avg_fibe_tnfs	-0.0292518	0.660402	0.663954	228	NA	NA	dropped	fecal	0.868304
butyrate	avg_fibe_tnfs	0.00339792	0.959305	0.959758	228	NA	NA	dropped	fecal	0.98973
total_scfa	avg_fibe_tnfs	-0.00569022	0.931905	0.932662	228	NA	NA	dropped	fecal	0.95983
acetate_norm_ratio_dist	avg_fibe_tnfs	0.0100516	0.880019	0.881346	228	NA	NA	dropped	fecal	0.881346
propionate_norm_ratio_dist	avg_fibe_tnfs	-0.0413017	0.534942	0.539505	228	NA	NA	dropped	fecal	0.656058
butyrate_norm_ratio_dist	avg_fibe_tnfs	0.0109648	0.869211	0.870657	228	NA	NA	dropped	fecal	0.979489
p_acetic_acid_nmol	avg_fibe_tnfs	-0.0130665	0.844435	0.84546	228	NA	NA	dropped	plasma	0.917409
p_propionic_acid_nmol	avg_fibe_tnfs	0.0190075	0.775295	NA	228	0.00171943	0.774242	dropped	plasma	0.974536
p_butyric_acid_nmol	avg_fibe_tnfs	0.0641317	0.335027	NA	228	0.00659252	0.330427	dropped	plasma	0.964811
p_scfa_nmol_total	avg_fibe_tnfs	-0.012388	0.852419	0.853392	228	NA	NA	dropped	plasma	0.929361
acetate	perKcal_fiber_tnfs	-0.0626029	0.3467	0.352102	228	NA	NA	dropped	fecal	0.920749
propionate	perKcal_fiber_tnfs	-0.0947201	0.153987	0.15863	228	NA	NA	dropped	fecal	0.868304
butyrate	perKcal_fiber_tnfs	-0.0121748	0.85493	0.856529	228	NA	NA	dropped	fecal	0.98973
total_scfa	perKcal_fiber_tnfs	-0.0590545	0.374768	0.380116	228	NA	NA	dropped	fecal	0.95983
acetate_norm_ratio_dist	perKcal_fiber_tnfs	0.0227676	0.732397	0.735268	228	NA	NA	dropped	fecal	0.870253
propionate_norm_ratio_dist	perKcal_fiber_tnfs	-0.0934874	0.159441	0.164144	228	NA	NA	dropped	fecal	0.528727
butyrate_norm_ratio_dist	perKcal_fiber_tnfs	0.0382898	0.565159	0.569503	228	NA	NA	dropped	fecal	0.979489
p_acetic_acid_nmol	perKcal_fiber_tnfs	0.00695184	0.916856	0.917409	228	NA	NA	dropped	plasma	0.917409
p_propionic_acid_nmol	perKcal_fiber_tnfs	0.00470551	0.943667	NA	228	0.00109073	0.9436	dropped	plasma	0.974536
p_butyric_acid_nmol	perKcal_fiber_tnfs	0.00885843	0.894172	NA	228	0.0025723	0.882932	dropped	plasma	0.964811
p_scfa_nmol_total	perKcal_fiber_tnfs	0.005943	0.928887	0.929361	228	NA	NA	dropped	plasma	0.929361
acetate	fibe_per1000_ffq	0.0120723	0.857406	0.859007	224	NA	NA	dropped	fecal	0.920749
propionate	fibe_per1000_ffq	0.0194758	0.771905	0.774424	224	NA	NA	dropped	fecal	0.868304
butyrate	fibe_per1000_ffq	0.0976631	0.145118	0.149738	224	NA	NA	dropped	fecal	0.709949
total_scfa	fibe_per1000_ffq	0.0444495	0.508058	0.512885	224	NA	NA	dropped	fecal	0.95983
acetate_norm_ratio_dist	fibe_per1000_ffq	-0.0959874	0.152179	0.156885	224	NA	NA	dropped	fecal	0.705984
propionate_norm_ratio_dist	fibe_per1000_ffq	-0.037283	0.578846	0.583163	224	NA	NA	dropped	fecal	0.656058
butyrate_norm_ratio_dist	fibe_per1000_ffq	0.128695	0.0544342	0.0572322	224	NA	NA	dropped	fecal	0.171697
p_acetic_acid_nmol	fibe_per1000_ffq	0.0959651	0.152274	0.155079	224	NA	NA	dropped	plasma	0.681229
p_propionic_acid_nmol	fibe_per1000_ffq	0.00782722	0.907261	NA	224	0.00240462	0.906633	dropped	plasma	0.974536
p_butyric_acid_nmol	fibe_per1000_ffq	0.0341951	0.610702	NA	224	0.0122423	0.595904	dropped	plasma	0.964811
p_scfa_nmol_total	fibe_per1000_ffq	0.0940632	0.160603	0.163465	224	NA	NA	dropped	plasma	0.701086
acetate	dt_fibe	-0.0149805	0.823562	0.825532	224	NA	NA	dropped	fecal	0.920749
propionate	dt_fibe	0.0112687	0.866806	0.868304	224	NA	NA	dropped	fecal	0.868304
butyrate	dt_fibe	-0.00087479	0.989612	0.98973	224	NA	NA	dropped	fecal	0.98973
total_scfa	dt_fibe	-0.00697959	0.917266	0.918202	224	NA	NA	dropped	fecal	0.95983
acetate_norm_ratio_dist	dt_fibe	-0.0410101	0.54146	0.54606	224	NA	NA	dropped	fecal	0.870253
propionate_norm_ratio_dist	dt_fibe	0.03834	0.568121	0.572522	224	NA	NA	dropped	fecal	0.656058
butyrate_norm_ratio_dist	dt_fibe	-0.00147098	0.982534	0.982732	224	NA	NA	dropped	fecal	0.982732
p_acetic_acid_nmol	dt_fibe	-0.00847611	0.899612	0.900291	224	NA	NA	dropped	plasma	0.917409
p_propionic_acid_nmol	dt_fibe	-0.111758	0.0952149	NA	224	-0.00979883	0.0924507	dropped	plasma	0.416028
p_butyric_acid_nmol	dt_fibe	-0.0426	0.525885	NA	224	-0.00415931	0.529084	dropped	plasma	0.964811
p_scfa_nmol_total	dt_fibe	-0.0114434	0.864761	0.865671	224	NA	NA	dropped	plasma	0.929361
acetate	dt_fiber_sol	-0.0299185	0.65605	0.659707	224	NA	NA	dropped	fecal	0.920749
propionate	dt_fiber_sol	0.0210437	0.754109	0.756811	224	NA	NA	dropped	fecal	0.868304
butyrate	dt_fiber_sol	-0.0179576	0.789251	0.791588	224	NA	NA	dropped	fecal	0.98973
total_scfa	dt_fiber_sol	-0.0198577	0.767559	0.770122	224	NA	NA	dropped	fecal	0.95983
acetate_norm_ratio_dist	dt_fiber_sol	-0.0442109	0.51034	0.515153	224	NA	NA	dropped	fecal	0.870253
propionate_norm_ratio_dist	dt_fiber_sol	0.0786081	0.241305	0.246689	224	NA	NA	dropped	fecal	0.528727
butyrate_norm_ratio_dist	dt_fiber_sol	-0.0204959	0.760313	0.762952	224	NA	NA	dropped	fecal	0.979489
p_acetic_acid_nmol	dt_fiber_sol	-0.0119562	0.858763	0.859713	224	NA	NA	dropped	plasma	0.917409
p_propionic_acid_nmol	dt_fiber_sol	-0.130781	0.0506063	NA	224	-0.0380154	0.0485521	dropped	plasma	0.416028
p_butyric_acid_nmol	dt_fiber_sol	-0.0451048	0.501818	NA	224	-0.0145669	0.506615	dropped	plasma	0.964811
p_scfa_nmol_total	dt_fiber_sol	-0.0155501	0.81697	0.818192	224	NA	NA	dropped	plasma	0.929361
acetate	PD_carbs	-0.0270247	0.686811	0.690165	225	NA	NA	dropped	fecal	0.920749
propionate	PD_carbs	-0.0178127	0.790453	0.792766	225	NA	NA	dropped	fecal	0.868304
butyrate	PD_carbs	0.00737388	0.912414	0.9134	225	NA	NA	dropped	fecal	0.98973
total_scfa	PD_carbs	-0.0176819	0.791956	0.794254	225	NA	NA	dropped	fecal	0.95983
acetate_norm_ratio_dist	PD_carbs	-0.0195076	0.771042	0.773558	225	NA	NA	dropped	fecal	0.870253
propionate_norm_ratio_dist	PD_carbs	0.00801203	0.904869	0.905939	225	NA	NA	dropped	fecal	0.905939
butyrate_norm_ratio_dist	PD_carbs	0.0259161	0.699022	0.702259	225	NA	NA	dropped	fecal	0.979489
p_acetic_acid_nmol	PD_carbs	-0.116137	0.0821686	0.0842608	225	NA	NA	dropped	plasma	0.681229
p_propionic_acid_nmol	PD_carbs	-0.0119674	0.858317	NA	225	-0.000445462	0.857412	dropped	plasma	0.974536
p_butyric_acid_nmol	PD_carbs	0.00338602	0.959718	NA	225	0.000123363	0.964811	dropped	plasma	0.964811
p_scfa_nmol_total	PD_carbs	-0.116555	0.0810652	0.0831423	225	NA	NA	dropped	plasma	0.701086
acetate	PD_fiber	-0.0501974	0.453713	0.458831	225	NA	NA	dropped	fecal	0.920749
propionate	PD_fiber	-0.0829076	0.215412	0.220642	225	NA	NA	dropped	fecal	0.868304
butyrate	PD_fiber	-0.0237782	0.722787	0.725792	225	NA	NA	dropped	fecal	0.98973
total_scfa	PD_fiber	-0.0543994	0.416764	0.422049	225	NA	NA	dropped	fecal	0.95983
acetate_norm_ratio_dist	PD_fiber	0.0285388	0.670264	0.673774	225	NA	NA	dropped	fecal	0.870253
propionate_norm_ratio_dist	PD_fiber	-0.076734	0.251675	0.257073	225	NA	NA	dropped	fecal	0.528727
butyrate_norm_ratio_dist	PD_fiber	0.0137756	0.837187	0.839002	225	NA	NA	dropped	fecal	0.979489
p_acetic_acid_nmol	PD_fiber	-0.0586114	0.38156	0.384788	225	NA	NA	dropped	plasma	0.692619
p_propionic_acid_nmol	PD_fiber	0.0210752	0.753215	NA	225	0.00144163	0.751594	dropped	plasma	0.974536
p_butyric_acid_nmol	PD_fiber	0.00696771	0.917221	NA	225	0.000597819	0.907387	dropped	plasma	0.964811
p_scfa_nmol_total	PD_fiber	-0.0580345	0.386271	0.389492	225	NA	NA	dropped	plasma	0.701086

## Sheet: SuppTable3
metric	estimator	estimate	config	null_model_avg	seed	dataset	program	old_name	percent_change	scfa	data_group	scfa_type	overall_type
ccc	standard	0.240666	Preprocessor1_Model1	1.82347e-32	400	acetate_food_taxaHFE	taxahfe	acetate_food_taxaHFE	2406656992674750	acetate	Dietary Taxonomy	fecal	Diet
mae	standard	5.86462	Preprocessor1_Model1	6.83241	400	acetate_food_taxaHFE	taxahfe	acetate_food_taxaHFE	-0.141647	acetate	Dietary Taxonomy	fecal	Diet
rmse	standard	7.92521	Preprocessor1_Model1	8.62845	400	acetate_food_taxaHFE	taxahfe	acetate_food_taxaHFE	-0.0815024	acetate	Dietary Taxonomy	fecal	Diet
rsq	standard	0.249795	Preprocessor1_Model1	NA	400	acetate_food_taxaHFE	taxahfe	acetate_food_taxaHFE	NA	acetate	Dietary Taxonomy	fecal	Diet
ccc	standard	0.142156	Preprocessor1_Model1	0	9142	acetate_food_taxaHFE	taxahfe	acetate_food_taxaHFE	1421556176109220	acetate	Dietary Taxonomy	fecal	Diet
mae	standard	6.48361	Preprocessor1_Model1	6.63233	9142	acetate_food_taxaHFE	taxahfe	acetate_food_taxaHFE	-0.0224233	acetate	Dietary Taxonomy	fecal	Diet
rmse	standard	8.20751	Preprocessor1_Model1	8.46808	9142	acetate_food_taxaHFE	taxahfe	acetate_food_taxaHFE	-0.0307706	acetate	Dietary Taxonomy	fecal	Diet
rsq	standard	0.0837115	Preprocessor1_Model1	NA	9142	acetate_food_taxaHFE	taxahfe	acetate_food_taxaHFE	NA	acetate	Dietary Taxonomy	fecal	Diet
ccc	standard	0.138778	Preprocessor1_Model1	3.26945e-32	607	acetate_food_taxaHFE	taxahfe	acetate_food_taxaHFE	1387776430915560	acetate	Dietary Taxonomy	fecal	Diet
mae	standard	6.56985	Preprocessor1_Model1	6.87685	607	acetate_food_taxaHFE	taxahfe	acetate_food_taxaHFE	-0.0446416	acetate	Dietary Taxonomy	fecal	Diet
rmse	standard	8.57569	Preprocessor1_Model1	8.73888	607	acetate_food_taxaHFE	taxahfe	acetate_food_taxaHFE	-0.0186735	acetate	Dietary Taxonomy	fecal	Diet
rsq	standard	0.0891807	Preprocessor1_Model1	NA	607	acetate_food_taxaHFE	taxahfe	acetate_food_taxaHFE	NA	acetate	Dietary Taxonomy	fecal	Diet
ccc	standard	0.155142	Preprocessor1_Model1	-3.51913e-33	7053	acetate_food_taxaHFE	taxahfe	acetate_food_taxaHFE	1551422141952150	acetate	Dietary Taxonomy	fecal	Diet
mae	standard	5.74754	Preprocessor1_Model1	6.7687	7053	acetate_food_taxaHFE	taxahfe	acetate_food_taxaHFE	-0.150866	acetate	Dietary Taxonomy	fecal	Diet
rmse	standard	7.34685	Preprocessor1_Model1	8.43871	7053	acetate_food_taxaHFE	taxahfe	acetate_food_taxaHFE	-0.129388	acetate	Dietary Taxonomy	fecal	Diet
rsq	standard	0.0840272	Preprocessor1_Model1	NA	7053	acetate_food_taxaHFE	taxahfe	acetate_food_taxaHFE	NA	acetate	Dietary Taxonomy	fecal	Diet
ccc	standard	0.193784	Preprocessor1_Model1	-1.66874e-33	507	acetate_food_taxaHFE	taxahfe	acetate_food_taxaHFE	1937835151880660	acetate	Dietary Taxonomy	fecal	Diet
mae	standard	6.051	Preprocessor1_Model1	6.85789	507	acetate_food_taxaHFE	taxahfe	acetate_food_taxaHFE	-0.117659	acetate	Dietary Taxonomy	fecal	Diet
rmse	standard	7.51715	Preprocessor1_Model1	8.78946	507	acetate_food_taxaHFE	taxahfe	acetate_food_taxaHFE	-0.144754	acetate	Dietary Taxonomy	fecal	Diet
rsq	standard	0.150822	Preprocessor1_Model1	NA	507	acetate_food_taxaHFE	taxahfe	acetate_food_taxaHFE	NA	acetate	Dietary Taxonomy	fecal	Diet
ccc	standard	0.168138	Preprocessor1_Model1	-8.91522e-33	8636	acetate_food_taxaHFE	taxahfe	acetate_food_taxaHFE	1681375614084990	acetate	Dietary Taxonomy	fecal	Diet
mae	standard	6.22286	Preprocessor1_Model1	6.841	8636	acetate_food_taxaHFE	taxahfe	acetate_food_taxaHFE	-0.090357	acetate	Dietary Taxonomy	fecal	Diet
rmse	standard	7.94433	Preprocessor1_Model1	8.67676	8636	acetate_food_taxaHFE	taxahfe	acetate_food_taxaHFE	-0.0844125	acetate	Dietary Taxonomy	fecal	Diet
rsq	standard	0.150764	Preprocessor1_Model1	NA	8636	acetate_food_taxaHFE	taxahfe	acetate_food_taxaHFE	NA	acetate	Dietary Taxonomy	fecal	Diet
ccc	standard	0.101774	Preprocessor1_Model1	5.75158e-33	7471	acetate_food_taxaHFE	taxahfe	acetate_food_taxaHFE	1017737198934380	acetate	Dietary Taxonomy	fecal	Diet
mae	standard	6.70304	Preprocessor1_Model1	6.78645	7471	acetate_food_taxaHFE	taxahfe	acetate_food_taxaHFE	-0.0122901	acetate	Dietary Taxonomy	fecal	Diet
rmse	standard	8.73048	Preprocessor1_Model1	8.65839	7471	acetate_food_taxaHFE	taxahfe	acetate_food_taxaHFE	0.00832666	acetate	Dietary Taxonomy	fecal	Diet
rsq	standard	0.0522137	Preprocessor1_Model1	NA	7471	acetate_food_taxaHFE	taxahfe	acetate_food_taxaHFE	NA	acetate	Dietary Taxonomy	fecal	Diet
ccc	standard	0.164181	Preprocessor1_Model1	-8.3592e-33	1525	acetate_food_taxaHFE	taxahfe	acetate_food_taxaHFE	1641809661573490	acetate	Dietary Taxonomy	fecal	Diet
mae	standard	6.29503	Preprocessor1_Model1	6.88417	1525	acetate_food_taxaHFE	taxahfe	acetate_food_taxaHFE	-0.0855802	acetate	Dietary Taxonomy	fecal	Diet
rmse	standard	8.2066	Preprocessor1_Model1	8.83626	1525	acetate_food_taxaHFE	taxahfe	acetate_food_taxaHFE	-0.0712577	acetate	Dietary Taxonomy	fecal	Diet
rsq	standard	0.130657	Preprocessor1_Model1	NA	1525	acetate_food_taxaHFE	taxahfe	acetate_food_taxaHFE	NA	acetate	Dietary Taxonomy	fecal	Diet
ccc	standard	0.238683	Preprocessor1_Model1	0	7268	acetate_food_taxaHFE	taxahfe	acetate_food_taxaHFE	2386826692082800	acetate	Dietary Taxonomy	fecal	Diet
mae	standard	5.79976	Preprocessor1_Model1	6.74983	7268	acetate_food_taxaHFE	taxahfe	acetate_food_taxaHFE	-0.140755	acetate	Dietary Taxonomy	fecal	Diet
rmse	standard	7.49311	Preprocessor1_Model1	8.59914	7268	acetate_food_taxaHFE	taxahfe	acetate_food_taxaHFE	-0.128622	acetate	Dietary Taxonomy	fecal	Diet
rsq	standard	0.274404	Preprocessor1_Model1	NA	7268	acetate_food_taxaHFE	taxahfe	acetate_food_taxaHFE	NA	acetate	Dietary Taxonomy	fecal	Diet
ccc	standard	0.135462	Preprocessor1_Model1	-2.9794e-33	1378	acetate_food_taxaHFE	taxahfe	acetate_food_taxaHFE	1354617744587390	acetate	Dietary Taxonomy	fecal	Diet
mae	standard	6.39492	Preprocessor1_Model1	6.80598	1378	acetate_food_taxaHFE	taxahfe	acetate_food_taxaHFE	-0.0603973	acetate	Dietary Taxonomy	fecal	Diet
rmse	standard	7.84312	Preprocessor1_Model1	8.63661	1378	acetate_food_taxaHFE	taxahfe	acetate_food_taxaHFE	-0.0918747	acetate	Dietary Taxonomy	fecal	Diet
rsq	standard	0.104857	Preprocessor1_Model1	NA	1378	acetate_food_taxaHFE	taxahfe	acetate_food_taxaHFE	NA	acetate	Dietary Taxonomy	fecal	Diet
ccc	standard	0.0806489	Preprocessor1_Model1	-2.33957e-32	400	acetate_microbe_taxaHFE	taxahfe	acetate_microbe_taxaHFE	806489353821849	acetate	Microbial Taxonomy	fecal	Microbial
mae	standard	7.58188	Preprocessor1_Model1	7.0222	400	acetate_microbe_taxaHFE	taxahfe	acetate_microbe_taxaHFE	0.0797016	acetate	Microbial Taxonomy	fecal	Microbial
rmse	standard	9.80534	Preprocessor1_Model1	9.07398	400	acetate_microbe_taxaHFE	taxahfe	acetate_microbe_taxaHFE	0.0806003	acetate	Microbial Taxonomy	fecal	Microbial
rsq	standard	0.0532005	Preprocessor1_Model1	NA	400	acetate_microbe_taxaHFE	taxahfe	acetate_microbe_taxaHFE	NA	acetate	Microbial Taxonomy	fecal	Microbial
ccc	standard	0.214387	Preprocessor1_Model1	6.79597e-33	9142	acetate_microbe_taxaHFE	taxahfe	acetate_microbe_taxaHFE	2143871801897840	acetate	Microbial Taxonomy	fecal	Microbial
mae	standard	6.04613	Preprocessor1_Model1	6.87851	9142	acetate_microbe_taxaHFE	taxahfe	acetate_microbe_taxaHFE	-0.121012	acetate	Microbial Taxonomy	fecal	Microbial
rmse	standard	7.34721	Preprocessor1_Model1	8.65594	9142	acetate_microbe_taxaHFE	taxahfe	acetate_microbe_taxaHFE	-0.151195	acetate	Microbial Taxonomy	fecal	Microbial
rsq	standard	0.257581	Preprocessor1_Model1	NA	9142	acetate_microbe_taxaHFE	taxahfe	acetate_microbe_taxaHFE	NA	acetate	Microbial Taxonomy	fecal	Microbial
ccc	standard	0.166168	Preprocessor1_Model1	5.91169e-33	607	acetate_microbe_taxaHFE	taxahfe	acetate_microbe_taxaHFE	1661675820409030	acetate	Microbial Taxonomy	fecal	Microbial
mae	standard	6.53308	Preprocessor1_Model1	6.88813	607	acetate_microbe_taxaHFE	taxahfe	acetate_microbe_taxaHFE	-0.0515447	acetate	Microbial Taxonomy	fecal	Microbial
rmse	standard	8.50085	Preprocessor1_Model1	8.84	607	acetate_microbe_taxaHFE	taxahfe	acetate_microbe_taxaHFE	-0.0383649	acetate	Microbial Taxonomy	fecal	Microbial
rsq	standard	0.175435	Preprocessor1_Model1	NA	607	acetate_microbe_taxaHFE	taxahfe	acetate_microbe_taxaHFE	NA	acetate	Microbial Taxonomy	fecal	Microbial
ccc	standard	0.156914	Preprocessor1_Model1	-2.42735e-33	7053	acetate_microbe_taxaHFE	taxahfe	acetate_microbe_taxaHFE	1569137519198950	acetate	Microbial Taxonomy	fecal	Microbial
mae	standard	6.7845	Preprocessor1_Model1	6.85794	7053	acetate_microbe_taxaHFE	taxahfe	acetate_microbe_taxaHFE	-0.0107077	acetate	Microbial Taxonomy	fecal	Microbial
rmse	standard	8.30407	Preprocessor1_Model1	8.79487	7053	acetate_microbe_taxaHFE	taxahfe	acetate_microbe_taxaHFE	-0.0558053	acetate	Microbial Taxonomy	fecal	Microbial
rsq	standard	0.119072	Preprocessor1_Model1	NA	7053	acetate_microbe_taxaHFE	taxahfe	acetate_microbe_taxaHFE	NA	acetate	Microbial Taxonomy	fecal	Microbial
ccc	standard	0.157726	Preprocessor1_Model1	-4.05537e-33	507	acetate_microbe_taxaHFE	taxahfe	acetate_microbe_taxaHFE	1577256299367970	acetate	Microbial Taxonomy	fecal	Microbial
mae	standard	5.87502	Preprocessor1_Model1	6.91946	507	acetate_microbe_taxaHFE	taxahfe	acetate_microbe_taxaHFE	-0.150943	acetate	Microbial Taxonomy	fecal	Microbial
rmse	standard	6.91536	Preprocessor1_Model1	8.81954	507	acetate_microbe_taxaHFE	taxahfe	acetate_microbe_taxaHFE	-0.215905	acetate	Microbial Taxonomy	fecal	Microbial
rsq	standard	0.085218	Preprocessor1_Model1	NA	507	acetate_microbe_taxaHFE	taxahfe	acetate_microbe_taxaHFE	NA	acetate	Microbial Taxonomy	fecal	Microbial
ccc	standard	0.139451	Preprocessor1_Model1	5.94042e-33	8636	acetate_microbe_taxaHFE	taxahfe	acetate_microbe_taxaHFE	1394514678535860	acetate	Microbial Taxonomy	fecal	Microbial
mae	standard	6.60412	Preprocessor1_Model1	6.86506	8636	acetate_microbe_taxaHFE	taxahfe	acetate_microbe_taxaHFE	-0.0380098	acetate	Microbial Taxonomy	fecal	Microbial
rmse	standard	8.49435	Preprocessor1_Model1	8.73384	8636	acetate_microbe_taxaHFE	taxahfe	acetate_microbe_taxaHFE	-0.0274213	acetate	Microbial Taxonomy	fecal	Microbial
rsq	standard	0.185086	Preprocessor1_Model1	NA	8636	acetate_microbe_taxaHFE	taxahfe	acetate_microbe_taxaHFE	NA	acetate	Microbial Taxonomy	fecal	Microbial
ccc	standard	0.1337	Preprocessor1_Model1	1.5894e-32	7471	acetate_microbe_taxaHFE	taxahfe	acetate_microbe_taxaHFE	1337000274394270	acetate	Microbial Taxonomy	fecal	Microbial
mae	standard	6.32409	Preprocessor1_Model1	6.70111	7471	acetate_microbe_taxaHFE	taxahfe	acetate_microbe_taxaHFE	-0.0562631	acetate	Microbial Taxonomy	fecal	Microbial
rmse	standard	7.99276	Preprocessor1_Model1	8.40626	7471	acetate_microbe_taxaHFE	taxahfe	acetate_microbe_taxaHFE	-0.0491893	acetate	Microbial Taxonomy	fecal	Microbial
rsq	standard	0.138821	Preprocessor1_Model1	NA	7471	acetate_microbe_taxaHFE	taxahfe	acetate_microbe_taxaHFE	NA	acetate	Microbial Taxonomy	fecal	Microbial
ccc	standard	0.21069	Preprocessor1_Model1	-7.96172e-33	1525	acetate_microbe_taxaHFE	taxahfe	acetate_microbe_taxaHFE	2106899022803890	acetate	Microbial Taxonomy	fecal	Microbial
mae	standard	6.64872	Preprocessor1_Model1	6.80359	1525	acetate_microbe_taxaHFE	taxahfe	acetate_microbe_taxaHFE	-0.0227623	acetate	Microbial Taxonomy	fecal	Microbial
rmse	standard	8.80463	Preprocessor1_Model1	8.74279	1525	acetate_microbe_taxaHFE	taxahfe	acetate_microbe_taxaHFE	0.00707315	acetate	Microbial Taxonomy	fecal	Microbial
rsq	standard	0.287919	Preprocessor1_Model1	NA	1525	acetate_microbe_taxaHFE	taxahfe	acetate_microbe_taxaHFE	NA	acetate	Microbial Taxonomy	fecal	Microbial
ccc	standard	0.162884	Preprocessor1_Model1	1.01568e-33	7268	acetate_microbe_taxaHFE	taxahfe	acetate_microbe_taxaHFE	1628843918290170	acetate	Microbial Taxonomy	fecal	Microbial
mae	standard	6.64086	Preprocessor1_Model1	7.01163	7268	acetate_microbe_taxaHFE	taxahfe	acetate_microbe_taxaHFE	-0.0528786	acetate	Microbial Taxonomy	fecal	Microbial
rmse	standard	8.80687	Preprocessor1_Model1	9.03134	7268	acetate_microbe_taxaHFE	taxahfe	acetate_microbe_taxaHFE	-0.0248544	acetate	Microbial Taxonomy	fecal	Microbial
rsq	standard	0.197659	Preprocessor1_Model1	NA	7268	acetate_microbe_taxaHFE	taxahfe	acetate_microbe_taxaHFE	NA	acetate	Microbial Taxonomy	fecal	Microbial
ccc	standard	0.19603	Preprocessor1_Model1	2.30581e-32	1378	acetate_microbe_taxaHFE	taxahfe	acetate_microbe_taxaHFE	1960299861845260	acetate	Microbial Taxonomy	fecal	Microbial
mae	standard	5.95233	Preprocessor1_Model1	6.99097	1378	acetate_microbe_taxaHFE	taxahfe	acetate_microbe_taxaHFE	-0.148569	acetate	Microbial Taxonomy	fecal	Microbial
rmse	standard	7.16358	Preprocessor1_Model1	9.0195	1378	acetate_microbe_taxaHFE	taxahfe	acetate_microbe_taxaHFE	-0.205767	acetate	Microbial Taxonomy	fecal	Microbial
rsq	standard	0.165829	Preprocessor1_Model1	NA	1378	acetate_microbe_taxaHFE	taxahfe	acetate_microbe_taxaHFE	NA	acetate	Microbial Taxonomy	fecal	Microbial
ccc	standard	0.106249	Preprocessor1_Model1	-9.61401e-35	400	acetate_norm_ratio_dist_food_taxaHFE	taxahfe	acetate_norm_ratio_dist_food_taxaHFE	1062491621557470	acetate-ratio	Dietary Taxonomy	fecal	Diet
mae	standard	0.0488856	Preprocessor1_Model1	0.0490937	400	acetate_norm_ratio_dist_food_taxaHFE	taxahfe	acetate_norm_ratio_dist_food_taxaHFE	-0.00423932	acetate-ratio	Dietary Taxonomy	fecal	Diet
rmse	standard	0.0619282	Preprocessor1_Model1	0.0595348	400	acetate_norm_ratio_dist_food_taxaHFE	taxahfe	acetate_norm_ratio_dist_food_taxaHFE	0.040202	acetate-ratio	Dietary Taxonomy	fecal	Diet
rsq	standard	0.0636148	Preprocessor1_Model1	NA	400	acetate_norm_ratio_dist_food_taxaHFE	taxahfe	acetate_norm_ratio_dist_food_taxaHFE	NA	acetate-ratio	Dietary Taxonomy	fecal	Diet
ccc	standard	0.177332	Preprocessor1_Model1	-1.52498e-34	9142	acetate_norm_ratio_dist_food_taxaHFE	taxahfe	acetate_norm_ratio_dist_food_taxaHFE	1773324047242040	acetate-ratio	Dietary Taxonomy	fecal	Diet
mae	standard	0.0470946	Preprocessor1_Model1	0.0496206	9142	acetate_norm_ratio_dist_food_taxaHFE	taxahfe	acetate_norm_ratio_dist_food_taxaHFE	-0.0509048	acetate-ratio	Dietary Taxonomy	fecal	Diet
rmse	standard	0.0592079	Preprocessor1_Model1	0.0600094	9142	acetate_norm_ratio_dist_food_taxaHFE	taxahfe	acetate_norm_ratio_dist_food_taxaHFE	-0.0133573	acetate-ratio	Dietary Taxonomy	fecal	Diet
rsq	standard	0.191136	Preprocessor1_Model1	NA	9142	acetate_norm_ratio_dist_food_taxaHFE	taxahfe	acetate_norm_ratio_dist_food_taxaHFE	NA	acetate-ratio	Dietary Taxonomy	fecal	Diet
ccc	standard	0.171647	Preprocessor1_Model1	3.78215e-35	607	acetate_norm_ratio_dist_food_taxaHFE	taxahfe	acetate_norm_ratio_dist_food_taxaHFE	1716465628844730	acetate-ratio	Dietary Taxonomy	fecal	Diet
mae	standard	0.046735	Preprocessor1_Model1	0.0494619	607	acetate_norm_ratio_dist_food_taxaHFE	taxahfe	acetate_norm_ratio_dist_food_taxaHFE	-0.0551314	acetate-ratio	Dietary Taxonomy	fecal	Diet
rmse	standard	0.0571449	Preprocessor1_Model1	0.0592523	607	acetate_norm_ratio_dist_food_taxaHFE	taxahfe	acetate_norm_ratio_dist_food_taxaHFE	-0.0355654	acetate-ratio	Dietary Taxonomy	fecal	Diet
rsq	standard	0.103229	Preprocessor1_Model1	NA	607	acetate_norm_ratio_dist_food_taxaHFE	taxahfe	acetate_norm_ratio_dist_food_taxaHFE	NA	acetate-ratio	Dietary Taxonomy	fecal	Diet
ccc	standard	0.157571	Preprocessor1_Model1	-6.15338e-36	7053	acetate_norm_ratio_dist_food_taxaHFE	taxahfe	acetate_norm_ratio_dist_food_taxaHFE	1575707926662480	acetate-ratio	Dietary Taxonomy	fecal	Diet
mae	standard	0.044917	Preprocessor1_Model1	0.0487738	7053	acetate_norm_ratio_dist_food_taxaHFE	taxahfe	acetate_norm_ratio_dist_food_taxaHFE	-0.0790743	acetate-ratio	Dietary Taxonomy	fecal	Diet
rmse	standard	0.0563833	Preprocessor1_Model1	0.0585945	7053	acetate_norm_ratio_dist_food_taxaHFE	taxahfe	acetate_norm_ratio_dist_food_taxaHFE	-0.0377369	acetate-ratio	Dietary Taxonomy	fecal	Diet
rsq	standard	0.114451	Preprocessor1_Model1	NA	7053	acetate_norm_ratio_dist_food_taxaHFE	taxahfe	acetate_norm_ratio_dist_food_taxaHFE	NA	acetate-ratio	Dietary Taxonomy	fecal	Diet
ccc	standard	0.0445958	Preprocessor1_Model1	3.71162e-36	507	acetate_norm_ratio_dist_food_taxaHFE	taxahfe	acetate_norm_ratio_dist_food_taxaHFE	445957957925521	acetate-ratio	Dietary Taxonomy	fecal	Diet
mae	standard	0.0482941	Preprocessor1_Model1	0.0490669	507	acetate_norm_ratio_dist_food_taxaHFE	taxahfe	acetate_norm_ratio_dist_food_taxaHFE	-0.0157495	acetate-ratio	Dietary Taxonomy	fecal	Diet
rmse	standard	0.056435	Preprocessor1_Model1	0.0596056	507	acetate_norm_ratio_dist_food_taxaHFE	taxahfe	acetate_norm_ratio_dist_food_taxaHFE	-0.0531932	acetate-ratio	Dietary Taxonomy	fecal	Diet
rsq	standard	0.00779568	Preprocessor1_Model1	NA	507	acetate_norm_ratio_dist_food_taxaHFE	taxahfe	acetate_norm_ratio_dist_food_taxaHFE	NA	acetate-ratio	Dietary Taxonomy	fecal	Diet
ccc	standard	0.15976	Preprocessor1_Model1	5.44875e-35	8636	acetate_norm_ratio_dist_food_taxaHFE	taxahfe	acetate_norm_ratio_dist_food_taxaHFE	1597604148565470	acetate-ratio	Dietary Taxonomy	fecal	Diet
mae	standard	0.0453417	Preprocessor1_Model1	0.0494439	8636	acetate_norm_ratio_dist_food_taxaHFE	taxahfe	acetate_norm_ratio_dist_food_taxaHFE	-0.0829658	acetate-ratio	Dietary Taxonomy	fecal	Diet
rmse	standard	0.0547325	Preprocessor1_Model1	0.0598485	8636	acetate_norm_ratio_dist_food_taxaHFE	taxahfe	acetate_norm_ratio_dist_food_taxaHFE	-0.0854818	acetate-ratio	Dietary Taxonomy	fecal	Diet
rsq	standard	0.0563309	Preprocessor1_Model1	NA	8636	acetate_norm_ratio_dist_food_taxaHFE	taxahfe	acetate_norm_ratio_dist_food_taxaHFE	NA	acetate-ratio	Dietary Taxonomy	fecal	Diet
ccc	standard	0.131747	Preprocessor1_Model1	6.16129e-35	7471	acetate_norm_ratio_dist_food_taxaHFE	taxahfe	acetate_norm_ratio_dist_food_taxaHFE	1317468386950500	acetate-ratio	Dietary Taxonomy	fecal	Diet
mae	standard	0.0490835	Preprocessor1_Model1	0.049398	7471	acetate_norm_ratio_dist_food_taxaHFE	taxahfe	acetate_norm_ratio_dist_food_taxaHFE	-0.0063669	acetate-ratio	Dietary Taxonomy	fecal	Diet
rmse	standard	0.060656	Preprocessor1_Model1	0.0593837	7471	acetate_norm_ratio_dist_food_taxaHFE	taxahfe	acetate_norm_ratio_dist_food_taxaHFE	0.0214248	acetate-ratio	Dietary Taxonomy	fecal	Diet
rsq	standard	0.0821702	Preprocessor1_Model1	NA	7471	acetate_norm_ratio_dist_food_taxaHFE	taxahfe	acetate_norm_ratio_dist_food_taxaHFE	NA	acetate-ratio	Dietary Taxonomy	fecal	Diet
ccc	standard	0.206313	Preprocessor1_Model1	0	1525	acetate_norm_ratio_dist_food_taxaHFE	taxahfe	acetate_norm_ratio_dist_food_taxaHFE	2063129035374500	acetate-ratio	Dietary Taxonomy	fecal	Diet
mae	standard	0.0484168	Preprocessor1_Model1	0.0492831	1525	acetate_norm_ratio_dist_food_taxaHFE	taxahfe	acetate_norm_ratio_dist_food_taxaHFE	-0.0175772	acetate-ratio	Dietary Taxonomy	fecal	Diet
rmse	standard	0.0582951	Preprocessor1_Model1	0.0598292	1525	acetate_norm_ratio_dist_food_taxaHFE	taxahfe	acetate_norm_ratio_dist_food_taxaHFE	-0.0256413	acetate-ratio	Dietary Taxonomy	fecal	Diet
rsq	standard	0.17024	Preprocessor1_Model1	NA	1525	acetate_norm_ratio_dist_food_taxaHFE	taxahfe	acetate_norm_ratio_dist_food_taxaHFE	NA	acetate-ratio	Dietary Taxonomy	fecal	Diet
ccc	standard	0.112233	Preprocessor1_Model1	-3.71323e-35	7268	acetate_norm_ratio_dist_food_taxaHFE	taxahfe	acetate_norm_ratio_dist_food_taxaHFE	1122331376066810	acetate-ratio	Dietary Taxonomy	fecal	Diet
mae	standard	0.0423841	Preprocessor1_Model1	0.0487993	7268	acetate_norm_ratio_dist_food_taxaHFE	taxahfe	acetate_norm_ratio_dist_food_taxaHFE	-0.13146	acetate-ratio	Dietary Taxonomy	fecal	Diet
rmse	standard	0.0517109	Preprocessor1_Model1	0.0587616	7268	acetate_norm_ratio_dist_food_taxaHFE	taxahfe	acetate_norm_ratio_dist_food_taxaHFE	-0.119987	acetate-ratio	Dietary Taxonomy	fecal	Diet
rsq	standard	0.0479407	Preprocessor1_Model1	NA	7268	acetate_norm_ratio_dist_food_taxaHFE	taxahfe	acetate_norm_ratio_dist_food_taxaHFE	NA	acetate-ratio	Dietary Taxonomy	fecal	Diet
ccc	standard	0.0849167	Preprocessor1_Model1	1.59808e-34	1378	acetate_norm_ratio_dist_food_taxaHFE	taxahfe	acetate_norm_ratio_dist_food_taxaHFE	849166844466807	acetate-ratio	Dietary Taxonomy	fecal	Diet
mae	standard	0.0480125	Preprocessor1_Model1	0.049016	1378	acetate_norm_ratio_dist_food_taxaHFE	taxahfe	acetate_norm_ratio_dist_food_taxaHFE	-0.0204718	acetate-ratio	Dietary Taxonomy	fecal	Diet
rmse	standard	0.061499	Preprocessor1_Model1	0.0594546	1378	acetate_norm_ratio_dist_food_taxaHFE	taxahfe	acetate_norm_ratio_dist_food_taxaHFE	0.034385	acetate-ratio	Dietary Taxonomy	fecal	Diet
rsq	standard	0.039941	Preprocessor1_Model1	NA	1378	acetate_norm_ratio_dist_food_taxaHFE	taxahfe	acetate_norm_ratio_dist_food_taxaHFE	NA	acetate-ratio	Dietary Taxonomy	fecal	Diet
ccc	standard	0.391209	Preprocessor1_Model1	-6.93561e-36	400	acetate_norm_ratio_dist_microbe_taxaHFE	taxahfe	acetate_norm_ratio_dist_microbe_taxaHFE	3912094631663780	acetate-ratio	Microbial Taxonomy	fecal	Microbial
mae	standard	0.0409053	Preprocessor1_Model1	0.0494059	400	acetate_norm_ratio_dist_microbe_taxaHFE	taxahfe	acetate_norm_ratio_dist_microbe_taxaHFE	-0.172057	acetate-ratio	Microbial Taxonomy	fecal	Microbial
rmse	standard	0.0493055	Preprocessor1_Model1	0.0597339	400	acetate_norm_ratio_dist_microbe_taxaHFE	taxahfe	acetate_norm_ratio_dist_microbe_taxaHFE	-0.174581	acetate-ratio	Microbial Taxonomy	fecal	Microbial
rsq	standard	0.314895	Preprocessor1_Model1	NA	400	acetate_norm_ratio_dist_microbe_taxaHFE	taxahfe	acetate_norm_ratio_dist_microbe_taxaHFE	NA	acetate-ratio	Microbial Taxonomy	fecal	Microbial
ccc	standard	0.326642	Preprocessor1_Model1	7.46817e-35	9142	acetate_norm_ratio_dist_microbe_taxaHFE	taxahfe	acetate_norm_ratio_dist_microbe_taxaHFE	3266421216925910	acetate-ratio	Microbial Taxonomy	fecal	Microbial
mae	standard	0.045708	Preprocessor1_Model1	0.0500801	9142	acetate_norm_ratio_dist_microbe_taxaHFE	taxahfe	acetate_norm_ratio_dist_microbe_taxaHFE	-0.0873013	acetate-ratio	Microbial Taxonomy	fecal	Microbial
rmse	standard	0.0552113	Preprocessor1_Model1	0.0606338	9142	acetate_norm_ratio_dist_microbe_taxaHFE	taxahfe	acetate_norm_ratio_dist_microbe_taxaHFE	-0.0894301	acetate-ratio	Microbial Taxonomy	fecal	Microbial
rsq	standard	0.208193	Preprocessor1_Model1	NA	9142	acetate_norm_ratio_dist_microbe_taxaHFE	taxahfe	acetate_norm_ratio_dist_microbe_taxaHFE	NA	acetate-ratio	Microbial Taxonomy	fecal	Microbial
ccc	standard	0.31009	Preprocessor1_Model1	-2.08886e-34	607	acetate_norm_ratio_dist_microbe_taxaHFE	taxahfe	acetate_norm_ratio_dist_microbe_taxaHFE	3100904957564000	acetate-ratio	Microbial Taxonomy	fecal	Microbial
mae	standard	0.0480578	Preprocessor1_Model1	0.050746	607	acetate_norm_ratio_dist_microbe_taxaHFE	taxahfe	acetate_norm_ratio_dist_microbe_taxaHFE	-0.0529736	acetate-ratio	Microbial Taxonomy	fecal	Microbial
rmse	standard	0.0602412	Preprocessor1_Model1	0.0612315	607	acetate_norm_ratio_dist_microbe_taxaHFE	taxahfe	acetate_norm_ratio_dist_microbe_taxaHFE	-0.016172	acetate-ratio	Microbial Taxonomy	fecal	Microbial
rsq	standard	0.263884	Preprocessor1_Model1	NA	607	acetate_norm_ratio_dist_microbe_taxaHFE	taxahfe	acetate_norm_ratio_dist_microbe_taxaHFE	NA	acetate-ratio	Microbial Taxonomy	fecal	Microbial
ccc	standard	0.44041	Preprocessor1_Model1	0	7053	acetate_norm_ratio_dist_microbe_taxaHFE	taxahfe	acetate_norm_ratio_dist_microbe_taxaHFE	4404099682931870	acetate-ratio	Microbial Taxonomy	fecal	Microbial
mae	standard	0.0423332	Preprocessor1_Model1	0.0503048	7053	acetate_norm_ratio_dist_microbe_taxaHFE	taxahfe	acetate_norm_ratio_dist_microbe_taxaHFE	-0.158466	acetate-ratio	Microbial Taxonomy	fecal	Microbial
rmse	standard	0.0517509	Preprocessor1_Model1	0.0603251	7053	acetate_norm_ratio_dist_microbe_taxaHFE	taxahfe	acetate_norm_ratio_dist_microbe_taxaHFE	-0.142133	acetate-ratio	Microbial Taxonomy	fecal	Microbial
rsq	standard	0.490857	Preprocessor1_Model1	NA	7053	acetate_norm_ratio_dist_microbe_taxaHFE	taxahfe	acetate_norm_ratio_dist_microbe_taxaHFE	NA	acetate-ratio	Microbial Taxonomy	fecal	Microbial
ccc	standard	0.397523	Preprocessor1_Model1	1.82094e-34	507	acetate_norm_ratio_dist_microbe_taxaHFE	taxahfe	acetate_norm_ratio_dist_microbe_taxaHFE	3975228752248460	acetate-ratio	Microbial Taxonomy	fecal	Microbial
mae	standard	0.0391216	Preprocessor1_Model1	0.0501583	507	acetate_norm_ratio_dist_microbe_taxaHFE	taxahfe	acetate_norm_ratio_dist_microbe_taxaHFE	-0.220037	acetate-ratio	Microbial Taxonomy	fecal	Microbial
rmse	standard	0.0494188	Preprocessor1_Model1	0.0607953	507	acetate_norm_ratio_dist_microbe_taxaHFE	taxahfe	acetate_norm_ratio_dist_microbe_taxaHFE	-0.187128	acetate-ratio	Microbial Taxonomy	fecal	Microbial
rsq	standard	0.357513	Preprocessor1_Model1	NA	507	acetate_norm_ratio_dist_microbe_taxaHFE	taxahfe	acetate_norm_ratio_dist_microbe_taxaHFE	NA	acetate-ratio	Microbial Taxonomy	fecal	Microbial
ccc	standard	0.336452	Preprocessor1_Model1	-3.68781e-36	8636	acetate_norm_ratio_dist_microbe_taxaHFE	taxahfe	acetate_norm_ratio_dist_microbe_taxaHFE	3364520070855060	acetate-ratio	Microbial Taxonomy	fecal	Microbial
mae	standard	0.0397006	Preprocessor1_Model1	0.0501753	8636	acetate_norm_ratio_dist_microbe_taxaHFE	taxahfe	acetate_norm_ratio_dist_microbe_taxaHFE	-0.208763	acetate-ratio	Microbial Taxonomy	fecal	Microbial
rmse	standard	0.0513464	Preprocessor1_Model1	0.0606398	8636	acetate_norm_ratio_dist_microbe_taxaHFE	taxahfe	acetate_norm_ratio_dist_microbe_taxaHFE	-0.153255	acetate-ratio	Microbial Taxonomy	fecal	Microbial
rsq	standard	0.181284	Preprocessor1_Model1	NA	8636	acetate_norm_ratio_dist_microbe_taxaHFE	taxahfe	acetate_norm_ratio_dist_microbe_taxaHFE	NA	acetate-ratio	Microbial Taxonomy	fecal	Microbial
ccc	standard	0.322819	Preprocessor1_Model1	1.77443e-35	7471	acetate_norm_ratio_dist_microbe_taxaHFE	taxahfe	acetate_norm_ratio_dist_microbe_taxaHFE	3228188307722480	acetate-ratio	Microbial Taxonomy	fecal	Microbial
mae	standard	0.0454811	Preprocessor1_Model1	0.04935	7471	acetate_norm_ratio_dist_microbe_taxaHFE	taxahfe	acetate_norm_ratio_dist_microbe_taxaHFE	-0.0783984	acetate-ratio	Microbial Taxonomy	fecal	Microbial
rmse	standard	0.0584634	Preprocessor1_Model1	0.0594897	7471	acetate_norm_ratio_dist_microbe_taxaHFE	taxahfe	acetate_norm_ratio_dist_microbe_taxaHFE	-0.0172518	acetate-ratio	Microbial Taxonomy	fecal	Microbial
rsq	standard	0.313605	Preprocessor1_Model1	NA	7471	acetate_norm_ratio_dist_microbe_taxaHFE	taxahfe	acetate_norm_ratio_dist_microbe_taxaHFE	NA	acetate-ratio	Microbial Taxonomy	fecal	Microbial
ccc	standard	0.290502	Preprocessor1_Model1	-4.01927e-35	1525	acetate_norm_ratio_dist_microbe_taxaHFE	taxahfe	acetate_norm_ratio_dist_microbe_taxaHFE	2905024846494110	acetate-ratio	Microbial Taxonomy	fecal	Microbial
mae	standard	0.0457698	Preprocessor1_Model1	0.0499232	1525	acetate_norm_ratio_dist_microbe_taxaHFE	taxahfe	acetate_norm_ratio_dist_microbe_taxaHFE	-0.0831954	acetate-ratio	Microbial Taxonomy	fecal	Microbial
rmse	standard	0.0583726	Preprocessor1_Model1	0.059885	1525	acetate_norm_ratio_dist_microbe_taxaHFE	taxahfe	acetate_norm_ratio_dist_microbe_taxaHFE	-0.0252566	acetate-ratio	Microbial Taxonomy	fecal	Microbial
rsq	standard	0.170448	Preprocessor1_Model1	NA	1525	acetate_norm_ratio_dist_microbe_taxaHFE	taxahfe	acetate_norm_ratio_dist_microbe_taxaHFE	NA	acetate-ratio	Microbial Taxonomy	fecal	Microbial
ccc	standard	0.282925	Preprocessor1_Model1	-1.21312e-35	7268	acetate_norm_ratio_dist_microbe_taxaHFE	taxahfe	acetate_norm_ratio_dist_microbe_taxaHFE	2829246478065060	acetate-ratio	Microbial Taxonomy	fecal	Microbial
mae	standard	0.0433258	Preprocessor1_Model1	0.0496872	7268	acetate_norm_ratio_dist_microbe_taxaHFE	taxahfe	acetate_norm_ratio_dist_microbe_taxaHFE	-0.128028	acetate-ratio	Microbial Taxonomy	fecal	Microbial
rmse	standard	0.0530124	Preprocessor1_Model1	0.0600309	7268	acetate_norm_ratio_dist_microbe_taxaHFE	taxahfe	acetate_norm_ratio_dist_microbe_taxaHFE	-0.116915	acetate-ratio	Microbial Taxonomy	fecal	Microbial
rsq	standard	0.147049	Preprocessor1_Model1	NA	7268	acetate_norm_ratio_dist_microbe_taxaHFE	taxahfe	acetate_norm_ratio_dist_microbe_taxaHFE	NA	acetate-ratio	Microbial Taxonomy	fecal	Microbial
ccc	standard	0.461172	Preprocessor1_Model1	0	1378	acetate_norm_ratio_dist_microbe_taxaHFE	taxahfe	acetate_norm_ratio_dist_microbe_taxaHFE	4611719382350970	acetate-ratio	Microbial Taxonomy	fecal	Microbial
mae	standard	0.0403665	Preprocessor1_Model1	0.0489114	1378	acetate_norm_ratio_dist_microbe_taxaHFE	taxahfe	acetate_norm_ratio_dist_microbe_taxaHFE	-0.1747	acetate-ratio	Microbial Taxonomy	fecal	Microbial
rmse	standard	0.0479157	Preprocessor1_Model1	0.0586653	1378	acetate_norm_ratio_dist_microbe_taxaHFE	taxahfe	acetate_norm_ratio_dist_microbe_taxaHFE	-0.183237	acetate-ratio	Microbial Taxonomy	fecal	Microbial
rsq	standard	0.381526	Preprocessor1_Model1	NA	1378	acetate_norm_ratio_dist_microbe_taxaHFE	taxahfe	acetate_norm_ratio_dist_microbe_taxaHFE	NA	acetate-ratio	Microbial Taxonomy	fecal	Microbial
ccc	standard	-0.00996743	Preprocessor1_Model1	-8.92201e-35	400	asa_fecal_acetate_norm_ratio_dist	non-taxahfe	asa_fecal_acetate_norm_ratio_dist	-9.96743e+13	acetate-ratio	ASA24 Dietary Recalls	fecal	Diet
mae	standard	0.0511788	Preprocessor1_Model1	0.0505563	400	asa_fecal_acetate_norm_ratio_dist	non-taxahfe	asa_fecal_acetate_norm_ratio_dist	0.0123142	acetate-ratio	ASA24 Dietary Recalls	fecal	Diet
rmse	standard	0.0640747	Preprocessor1_Model1	0.0609465	400	asa_fecal_acetate_norm_ratio_dist	non-taxahfe	asa_fecal_acetate_norm_ratio_dist	0.051326	acetate-ratio	ASA24 Dietary Recalls	fecal	Diet
rsq	standard	0.00135701	Preprocessor1_Model1	NA	400	asa_fecal_acetate_norm_ratio_dist	non-taxahfe	asa_fecal_acetate_norm_ratio_dist	NA	acetate-ratio	ASA24 Dietary Recalls	fecal	Diet
ccc	standard	-0.00719678	Preprocessor1_Model1	-1.51008e-34	9142	asa_fecal_acetate_norm_ratio_dist	non-taxahfe	asa_fecal_acetate_norm_ratio_dist	-7.19678e+13	acetate-ratio	ASA24 Dietary Recalls	fecal	Diet
mae	standard	0.0519738	Preprocessor1_Model1	0.0493393	9142	asa_fecal_acetate_norm_ratio_dist	non-taxahfe	asa_fecal_acetate_norm_ratio_dist	0.053394	acetate-ratio	ASA24 Dietary Recalls	fecal	Diet
rmse	standard	0.064021	Preprocessor1_Model1	0.0593612	9142	asa_fecal_acetate_norm_ratio_dist	non-taxahfe	asa_fecal_acetate_norm_ratio_dist	0.0784981	acetate-ratio	ASA24 Dietary Recalls	fecal	Diet
rsq	standard	0.00101384	Preprocessor1_Model1	NA	9142	asa_fecal_acetate_norm_ratio_dist	non-taxahfe	asa_fecal_acetate_norm_ratio_dist	NA	acetate-ratio	ASA24 Dietary Recalls	fecal	Diet
ccc	standard	0.034503	Preprocessor1_Model1	1.52406e-34	607	asa_fecal_acetate_norm_ratio_dist	non-taxahfe	asa_fecal_acetate_norm_ratio_dist	345029713723922	acetate-ratio	ASA24 Dietary Recalls	fecal	Diet
mae	standard	0.0493992	Preprocessor1_Model1	0.0495915	607	asa_fecal_acetate_norm_ratio_dist	non-taxahfe	asa_fecal_acetate_norm_ratio_dist	-0.00387665	acetate-ratio	ASA24 Dietary Recalls	fecal	Diet
rmse	standard	0.0592989	Preprocessor1_Model1	0.0596079	607	asa_fecal_acetate_norm_ratio_dist	non-taxahfe	asa_fecal_acetate_norm_ratio_dist	-0.00518379	acetate-ratio	ASA24 Dietary Recalls	fecal	Diet
rsq	standard	0.00609867	Preprocessor1_Model1	NA	607	asa_fecal_acetate_norm_ratio_dist	non-taxahfe	asa_fecal_acetate_norm_ratio_dist	NA	acetate-ratio	ASA24 Dietary Recalls	fecal	Diet
ccc	standard	0.0361265	Preprocessor1_Model1	-1.02167e-34	7053	asa_fecal_acetate_norm_ratio_dist	non-taxahfe	asa_fecal_acetate_norm_ratio_dist	361264853862823	acetate-ratio	ASA24 Dietary Recalls	fecal	Diet
mae	standard	0.0475074	Preprocessor1_Model1	0.0491267	7053	asa_fecal_acetate_norm_ratio_dist	non-taxahfe	asa_fecal_acetate_norm_ratio_dist	-0.0329617	acetate-ratio	ASA24 Dietary Recalls	fecal	Diet
rmse	standard	0.0554556	Preprocessor1_Model1	0.0589491	7053	asa_fecal_acetate_norm_ratio_dist	non-taxahfe	asa_fecal_acetate_norm_ratio_dist	-0.0592624	acetate-ratio	ASA24 Dietary Recalls	fecal	Diet
rsq	standard	0.00516048	Preprocessor1_Model1	NA	7053	asa_fecal_acetate_norm_ratio_dist	non-taxahfe	asa_fecal_acetate_norm_ratio_dist	NA	acetate-ratio	ASA24 Dietary Recalls	fecal	Diet
ccc	standard	0.034406	Preprocessor1_Model1	1.00894e-34	507	asa_fecal_acetate_norm_ratio_dist	non-taxahfe	asa_fecal_acetate_norm_ratio_dist	344059971147292	acetate-ratio	ASA24 Dietary Recalls	fecal	Diet
mae	standard	0.0493289	Preprocessor1_Model1	0.0497983	507	asa_fecal_acetate_norm_ratio_dist	non-taxahfe	asa_fecal_acetate_norm_ratio_dist	-0.0094265	acetate-ratio	ASA24 Dietary Recalls	fecal	Diet
rmse	standard	0.0622394	Preprocessor1_Model1	0.0600308	507	asa_fecal_acetate_norm_ratio_dist	non-taxahfe	asa_fecal_acetate_norm_ratio_dist	0.036791	acetate-ratio	ASA24 Dietary Recalls	fecal	Diet
rsq	standard	0.0239468	Preprocessor1_Model1	NA	507	asa_fecal_acetate_norm_ratio_dist	non-taxahfe	asa_fecal_acetate_norm_ratio_dist	NA	acetate-ratio	ASA24 Dietary Recalls	fecal	Diet
ccc	standard	0.0163497	Preprocessor1_Model1	-5.99987e-35	8636	asa_fecal_acetate_norm_ratio_dist	non-taxahfe	asa_fecal_acetate_norm_ratio_dist	163497179444610	acetate-ratio	ASA24 Dietary Recalls	fecal	Diet
mae	standard	0.0491369	Preprocessor1_Model1	0.0503193	8636	asa_fecal_acetate_norm_ratio_dist	non-taxahfe	asa_fecal_acetate_norm_ratio_dist	-0.0234985	acetate-ratio	ASA24 Dietary Recalls	fecal	Diet
rmse	standard	0.0571267	Preprocessor1_Model1	0.0606776	8636	asa_fecal_acetate_norm_ratio_dist	non-taxahfe	asa_fecal_acetate_norm_ratio_dist	-0.0585195	acetate-ratio	ASA24 Dietary Recalls	fecal	Diet
rsq	standard	0.000983497	Preprocessor1_Model1	NA	8636	asa_fecal_acetate_norm_ratio_dist	non-taxahfe	asa_fecal_acetate_norm_ratio_dist	NA	acetate-ratio	ASA24 Dietary Recalls	fecal	Diet
ccc	standard	-0.0942421	Preprocessor1_Model1	-6.68746e-35	7471	asa_fecal_acetate_norm_ratio_dist	non-taxahfe	asa_fecal_acetate_norm_ratio_dist	-942421406815497	acetate-ratio	ASA24 Dietary Recalls	fecal	Diet
mae	standard	0.0568419	Preprocessor1_Model1	0.0488601	7471	asa_fecal_acetate_norm_ratio_dist	non-taxahfe	asa_fecal_acetate_norm_ratio_dist	0.16336	acetate-ratio	ASA24 Dietary Recalls	fecal	Diet
rmse	standard	0.0666004	Preprocessor1_Model1	0.0583213	7471	asa_fecal_acetate_norm_ratio_dist	non-taxahfe	asa_fecal_acetate_norm_ratio_dist	0.141957	acetate-ratio	ASA24 Dietary Recalls	fecal	Diet
rsq	standard	0.0420762	Preprocessor1_Model1	NA	7471	asa_fecal_acetate_norm_ratio_dist	non-taxahfe	asa_fecal_acetate_norm_ratio_dist	NA	acetate-ratio	ASA24 Dietary Recalls	fecal	Diet
ccc	standard	0.056191	Preprocessor1_Model1	-4.53327e-35	1525	asa_fecal_acetate_norm_ratio_dist	non-taxahfe	asa_fecal_acetate_norm_ratio_dist	561910183024013	acetate-ratio	ASA24 Dietary Recalls	fecal	Diet
mae	standard	0.0460254	Preprocessor1_Model1	0.0495394	1525	asa_fecal_acetate_norm_ratio_dist	non-taxahfe	asa_fecal_acetate_norm_ratio_dist	-0.0709335	acetate-ratio	ASA24 Dietary Recalls	fecal	Diet
rmse	standard	0.0548914	Preprocessor1_Model1	0.0602428	1525	asa_fecal_acetate_norm_ratio_dist	non-taxahfe	asa_fecal_acetate_norm_ratio_dist	-0.0888316	acetate-ratio	ASA24 Dietary Recalls	fecal	Diet
rsq	standard	0.0575371	Preprocessor1_Model1	NA	1525	asa_fecal_acetate_norm_ratio_dist	non-taxahfe	asa_fecal_acetate_norm_ratio_dist	NA	acetate-ratio	ASA24 Dietary Recalls	fecal	Diet
ccc	standard	-0.0250196	Preprocessor1_Model1	8.54614e-35	7268	asa_fecal_acetate_norm_ratio_dist	non-taxahfe	asa_fecal_acetate_norm_ratio_dist	-250196120349000	acetate-ratio	ASA24 Dietary Recalls	fecal	Diet
mae	standard	0.0557001	Preprocessor1_Model1	0.0491915	7268	asa_fecal_acetate_norm_ratio_dist	non-taxahfe	asa_fecal_acetate_norm_ratio_dist	0.132311	acetate-ratio	ASA24 Dietary Recalls	fecal	Diet
rmse	standard	0.0683129	Preprocessor1_Model1	0.0591278	7268	asa_fecal_acetate_norm_ratio_dist	non-taxahfe	asa_fecal_acetate_norm_ratio_dist	0.155343	acetate-ratio	ASA24 Dietary Recalls	fecal	Diet
rsq	standard	0.00275783	Preprocessor1_Model1	NA	7268	asa_fecal_acetate_norm_ratio_dist	non-taxahfe	asa_fecal_acetate_norm_ratio_dist	NA	acetate-ratio	ASA24 Dietary Recalls	fecal	Diet
ccc	standard	0.00327908	Preprocessor1_Model1	-3.49281e-35	1378	asa_fecal_acetate_norm_ratio_dist	non-taxahfe	asa_fecal_acetate_norm_ratio_dist	3.27908e+13	acetate-ratio	ASA24 Dietary Recalls	fecal	Diet
mae	standard	0.0502573	Preprocessor1_Model1	0.0498697	1378	asa_fecal_acetate_norm_ratio_dist	non-taxahfe	asa_fecal_acetate_norm_ratio_dist	0.0077731	acetate-ratio	ASA24 Dietary Recalls	fecal	Diet
rmse	standard	0.0581336	Preprocessor1_Model1	0.0607901	1378	asa_fecal_acetate_norm_ratio_dist	non-taxahfe	asa_fecal_acetate_norm_ratio_dist	-0.0436998	acetate-ratio	ASA24 Dietary Recalls	fecal	Diet
rsq	standard	0.000176341	Preprocessor1_Model1	NA	1378	asa_fecal_acetate_norm_ratio_dist	non-taxahfe	asa_fecal_acetate_norm_ratio_dist	NA	acetate-ratio	ASA24 Dietary Recalls	fecal	Diet
ccc	standard	0.0826371	Preprocessor1_Model1	-9.24377e-33	400	asa_fecal_acetate	non-taxahfe	asa_fecal_acetate	826371416265874	acetate	ASA24 Dietary Recalls	fecal	Diet
mae	standard	6.93732	Preprocessor1_Model1	6.73887	400	asa_fecal_acetate	non-taxahfe	asa_fecal_acetate	0.0294496	acetate	ASA24 Dietary Recalls	fecal	Diet
rmse	standard	9.25543	Preprocessor1_Model1	8.58078	400	asa_fecal_acetate	non-taxahfe	asa_fecal_acetate	0.0786234	acetate	ASA24 Dietary Recalls	fecal	Diet
rsq	standard	0.0516217	Preprocessor1_Model1	NA	400	asa_fecal_acetate	non-taxahfe	asa_fecal_acetate	NA	acetate	ASA24 Dietary Recalls	fecal	Diet
ccc	standard	-0.0085634	Preprocessor1_Model1	-5.09006e-33	9142	asa_fecal_acetate	non-taxahfe	asa_fecal_acetate	-8.5634e+13	acetate	ASA24 Dietary Recalls	fecal	Diet
mae	standard	6.65344	Preprocessor1_Model1	6.71998	9142	asa_fecal_acetate	non-taxahfe	asa_fecal_acetate	-0.00990118	acetate	ASA24 Dietary Recalls	fecal	Diet
rmse	standard	8.02691	Preprocessor1_Model1	8.53519	9142	asa_fecal_acetate	non-taxahfe	asa_fecal_acetate	-0.0595511	acetate	ASA24 Dietary Recalls	fecal	Diet
rsq	standard	0.000612763	Preprocessor1_Model1	NA	9142	asa_fecal_acetate	non-taxahfe	asa_fecal_acetate	NA	acetate	ASA24 Dietary Recalls	fecal	Diet
ccc	standard	0.0387738	Preprocessor1_Model1	7.49133e-33	607	asa_fecal_acetate	non-taxahfe	asa_fecal_acetate	387737701918419	acetate	ASA24 Dietary Recalls	fecal	Diet
mae	standard	6.91697	Preprocessor1_Model1	6.90233	607	asa_fecal_acetate	non-taxahfe	asa_fecal_acetate	0.00212165	acetate	ASA24 Dietary Recalls	fecal	Diet
rmse	standard	8.98214	Preprocessor1_Model1	8.76687	607	asa_fecal_acetate	non-taxahfe	asa_fecal_acetate	0.0245543	acetate	ASA24 Dietary Recalls	fecal	Diet
rsq	standard	0.00679087	Preprocessor1_Model1	NA	607	asa_fecal_acetate	non-taxahfe	asa_fecal_acetate	NA	acetate	ASA24 Dietary Recalls	fecal	Diet
ccc	standard	0.0255145	Preprocessor1_Model1	-4.76559e-33	7053	asa_fecal_acetate	non-taxahfe	asa_fecal_acetate	255145142244013	acetate	ASA24 Dietary Recalls	fecal	Diet
mae	standard	6.95227	Preprocessor1_Model1	6.66775	7053	asa_fecal_acetate	non-taxahfe	asa_fecal_acetate	0.0426705	acetate	ASA24 Dietary Recalls	fecal	Diet
rmse	standard	9.39413	Preprocessor1_Model1	8.32957	7053	asa_fecal_acetate	non-taxahfe	asa_fecal_acetate	0.127805	acetate	ASA24 Dietary Recalls	fecal	Diet
rsq	standard	0.0117125	Preprocessor1_Model1	NA	7053	asa_fecal_acetate	non-taxahfe	asa_fecal_acetate	NA	acetate	ASA24 Dietary Recalls	fecal	Diet
ccc	standard	0.0620431	Preprocessor1_Model1	3.22818e-33	507	asa_fecal_acetate	non-taxahfe	asa_fecal_acetate	620431067857887	acetate	ASA24 Dietary Recalls	fecal	Diet
mae	standard	6.75603	Preprocessor1_Model1	6.86623	507	asa_fecal_acetate	non-taxahfe	asa_fecal_acetate	-0.0160488	acetate	ASA24 Dietary Recalls	fecal	Diet
rmse	standard	9.05161	Preprocessor1_Model1	8.76027	507	asa_fecal_acetate	non-taxahfe	asa_fecal_acetate	0.0332569	acetate	ASA24 Dietary Recalls	fecal	Diet
rsq	standard	0.0188729	Preprocessor1_Model1	NA	507	asa_fecal_acetate	non-taxahfe	asa_fecal_acetate	NA	acetate	ASA24 Dietary Recalls	fecal	Diet
ccc	standard	0.0214799	Preprocessor1_Model1	0	8636	asa_fecal_acetate	non-taxahfe	asa_fecal_acetate	214798969267878	acetate	ASA24 Dietary Recalls	fecal	Diet
mae	standard	7.1382	Preprocessor1_Model1	6.76283	8636	asa_fecal_acetate	non-taxahfe	asa_fecal_acetate	0.0555048	acetate	ASA24 Dietary Recalls	fecal	Diet
rmse	standard	8.95154	Preprocessor1_Model1	8.59579	8636	asa_fecal_acetate	non-taxahfe	asa_fecal_acetate	0.0413856	acetate	ASA24 Dietary Recalls	fecal	Diet
rsq	standard	0.00499783	Preprocessor1_Model1	NA	8636	asa_fecal_acetate	non-taxahfe	asa_fecal_acetate	NA	acetate	ASA24 Dietary Recalls	fecal	Diet
ccc	standard	0.00392177	Preprocessor1_Model1	1.79065e-33	7471	asa_fecal_acetate	non-taxahfe	asa_fecal_acetate	3.92177e+13	acetate	ASA24 Dietary Recalls	fecal	Diet
mae	standard	6.99609	Preprocessor1_Model1	6.84298	7471	asa_fecal_acetate	non-taxahfe	asa_fecal_acetate	0.0223739	acetate	ASA24 Dietary Recalls	fecal	Diet
rmse	standard	9.14769	Preprocessor1_Model1	8.77252	7471	asa_fecal_acetate	non-taxahfe	asa_fecal_acetate	0.0427669	acetate	ASA24 Dietary Recalls	fecal	Diet
rsq	standard	0.000143545	Preprocessor1_Model1	NA	7471	asa_fecal_acetate	non-taxahfe	asa_fecal_acetate	NA	acetate	ASA24 Dietary Recalls	fecal	Diet
ccc	standard	0.0102262	Preprocessor1_Model1	-4.56128e-33	1525	asa_fecal_acetate	non-taxahfe	asa_fecal_acetate	102261643869876	acetate	ASA24 Dietary Recalls	fecal	Diet
mae	standard	6.99326	Preprocessor1_Model1	6.76461	1525	asa_fecal_acetate	non-taxahfe	asa_fecal_acetate	0.0338012	acetate	ASA24 Dietary Recalls	fecal	Diet
rmse	standard	8.97033	Preprocessor1_Model1	8.66846	1525	asa_fecal_acetate	non-taxahfe	asa_fecal_acetate	0.0348242	acetate	ASA24 Dietary Recalls	fecal	Diet
rsq	standard	0.000858798	Preprocessor1_Model1	NA	1525	asa_fecal_acetate	non-taxahfe	asa_fecal_acetate	NA	acetate	ASA24 Dietary Recalls	fecal	Diet
ccc	standard	0.0470857	Preprocessor1_Model1	5.12434e-33	7268	asa_fecal_acetate	non-taxahfe	asa_fecal_acetate	470856582910549	acetate	ASA24 Dietary Recalls	fecal	Diet
mae	standard	7.47565	Preprocessor1_Model1	6.7746	7268	asa_fecal_acetate	non-taxahfe	asa_fecal_acetate	0.103481	acetate	ASA24 Dietary Recalls	fecal	Diet
rmse	standard	9.81921	Preprocessor1_Model1	8.57613	7268	asa_fecal_acetate	non-taxahfe	asa_fecal_acetate	0.144947	acetate	ASA24 Dietary Recalls	fecal	Diet
rsq	standard	0.0179051	Preprocessor1_Model1	NA	7268	asa_fecal_acetate	non-taxahfe	asa_fecal_acetate	NA	acetate	ASA24 Dietary Recalls	fecal	Diet
ccc	standard	0.0313937	Preprocessor1_Model1	1.67986e-32	1378	asa_fecal_acetate	non-taxahfe	asa_fecal_acetate	313937459299038	acetate	ASA24 Dietary Recalls	fecal	Diet
mae	standard	5.65597	Preprocessor1_Model1	6.82825	1378	asa_fecal_acetate	non-taxahfe	asa_fecal_acetate	-0.171681	acetate	ASA24 Dietary Recalls	fecal	Diet
rmse	standard	6.74502	Preprocessor1_Model1	8.66263	1378	asa_fecal_acetate	non-taxahfe	asa_fecal_acetate	-0.221366	acetate	ASA24 Dietary Recalls	fecal	Diet
rsq	standard	0.00806342	Preprocessor1_Model1	NA	1378	asa_fecal_acetate	non-taxahfe	asa_fecal_acetate	NA	acetate	ASA24 Dietary Recalls	fecal	Diet
ccc	standard	0.037963	Preprocessor1_Model1	1.5036e-34	400	asa_fecal_butyrate_norm_ratio_dist	non-taxahfe	asa_fecal_new_butyrate_norm_ratio_dist	379630053837476	butyrate-ratio	ASA24 Dietary Recalls	fecal	Diet
mae	standard	0.0422518	Preprocessor1_Model1	0.0425438	400	asa_fecal_butyrate_norm_ratio_dist	non-taxahfe	asa_fecal_new_butyrate_norm_ratio_dist	-0.00686383	butyrate-ratio	ASA24 Dietary Recalls	fecal	Diet
rmse	standard	0.0530122	Preprocessor1_Model1	0.0529839	400	asa_fecal_butyrate_norm_ratio_dist	non-taxahfe	asa_fecal_new_butyrate_norm_ratio_dist	0.000533953	butyrate-ratio	ASA24 Dietary Recalls	fecal	Diet
rsq	standard	0.0179681	Preprocessor1_Model1	NA	400	asa_fecal_butyrate_norm_ratio_dist	non-taxahfe	asa_fecal_new_butyrate_norm_ratio_dist	NA	butyrate-ratio	ASA24 Dietary Recalls	fecal	Diet
ccc	standard	0.0313416	Preprocessor1_Model1	-1.90883e-34	9142	asa_fecal_butyrate_norm_ratio_dist	non-taxahfe	asa_fecal_new_butyrate_norm_ratio_dist	313415669791310	butyrate-ratio	ASA24 Dietary Recalls	fecal	Diet
mae	standard	0.0463898	Preprocessor1_Model1	0.0432242	9142	asa_fecal_butyrate_norm_ratio_dist	non-taxahfe	asa_fecal_new_butyrate_norm_ratio_dist	0.0732379	butyrate-ratio	ASA24 Dietary Recalls	fecal	Diet
rmse	standard	0.0602234	Preprocessor1_Model1	0.0541053	9142	asa_fecal_butyrate_norm_ratio_dist	non-taxahfe	asa_fecal_new_butyrate_norm_ratio_dist	0.113078	butyrate-ratio	ASA24 Dietary Recalls	fecal	Diet
rsq	standard	0.00494329	Preprocessor1_Model1	NA	9142	asa_fecal_butyrate_norm_ratio_dist	non-taxahfe	asa_fecal_new_butyrate_norm_ratio_dist	NA	butyrate-ratio	ASA24 Dietary Recalls	fecal	Diet
ccc	standard	-0.000885208	Preprocessor1_Model1	-1.09585e-34	607	asa_fecal_butyrate_norm_ratio_dist	non-taxahfe	asa_fecal_new_butyrate_norm_ratio_dist	-8852080267109	butyrate-ratio	ASA24 Dietary Recalls	fecal	Diet
mae	standard	0.0428118	Preprocessor1_Model1	0.0427742	607	asa_fecal_butyrate_norm_ratio_dist	non-taxahfe	asa_fecal_new_butyrate_norm_ratio_dist	0.000878123	butyrate-ratio	ASA24 Dietary Recalls	fecal	Diet
rmse	standard	0.0520906	Preprocessor1_Model1	0.0541033	607	asa_fecal_butyrate_norm_ratio_dist	non-taxahfe	asa_fecal_new_butyrate_norm_ratio_dist	-0.0372024	butyrate-ratio	ASA24 Dietary Recalls	fecal	Diet
rsq	standard	1.09457e-05	Preprocessor1_Model1	NA	607	asa_fecal_butyrate_norm_ratio_dist	non-taxahfe	asa_fecal_new_butyrate_norm_ratio_dist	NA	butyrate-ratio	ASA24 Dietary Recalls	fecal	Diet
ccc	standard	0.0607959	Preprocessor1_Model1	8.58942e-35	7053	asa_fecal_butyrate_norm_ratio_dist	non-taxahfe	asa_fecal_new_butyrate_norm_ratio_dist	607959289268224	butyrate-ratio	ASA24 Dietary Recalls	fecal	Diet
mae	standard	0.0404465	Preprocessor1_Model1	0.0425876	7053	asa_fecal_butyrate_norm_ratio_dist	non-taxahfe	asa_fecal_new_butyrate_norm_ratio_dist	-0.0502756	butyrate-ratio	ASA24 Dietary Recalls	fecal	Diet
rmse	standard	0.0504043	Preprocessor1_Model1	0.0530262	7053	asa_fecal_butyrate_norm_ratio_dist	non-taxahfe	asa_fecal_new_butyrate_norm_ratio_dist	-0.0494444	butyrate-ratio	ASA24 Dietary Recalls	fecal	Diet
rsq	standard	0.0364915	Preprocessor1_Model1	NA	7053	asa_fecal_butyrate_norm_ratio_dist	non-taxahfe	asa_fecal_new_butyrate_norm_ratio_dist	NA	butyrate-ratio	ASA24 Dietary Recalls	fecal	Diet
ccc	standard	-0.0269572	Preprocessor1_Model1	-2.084e-34	507	asa_fecal_butyrate_norm_ratio_dist	non-taxahfe	asa_fecal_new_butyrate_norm_ratio_dist	-269571574126708	butyrate-ratio	ASA24 Dietary Recalls	fecal	Diet
mae	standard	0.0436018	Preprocessor1_Model1	0.042201	507	asa_fecal_butyrate_norm_ratio_dist	non-taxahfe	asa_fecal_new_butyrate_norm_ratio_dist	0.0331952	butyrate-ratio	ASA24 Dietary Recalls	fecal	Diet
rmse	standard	0.0526621	Preprocessor1_Model1	0.0524147	507	asa_fecal_butyrate_norm_ratio_dist	non-taxahfe	asa_fecal_new_butyrate_norm_ratio_dist	0.00472025	butyrate-ratio	ASA24 Dietary Recalls	fecal	Diet
rsq	standard	0.00814152	Preprocessor1_Model1	NA	507	asa_fecal_butyrate_norm_ratio_dist	non-taxahfe	asa_fecal_new_butyrate_norm_ratio_dist	NA	butyrate-ratio	ASA24 Dietary Recalls	fecal	Diet
ccc	standard	-0.0613857	Preprocessor1_Model1	0	8636	asa_fecal_butyrate_norm_ratio_dist	non-taxahfe	asa_fecal_new_butyrate_norm_ratio_dist	-613856756945753	butyrate-ratio	ASA24 Dietary Recalls	fecal	Diet
mae	standard	0.0422956	Preprocessor1_Model1	0.0415813	8636	asa_fecal_butyrate_norm_ratio_dist	non-taxahfe	asa_fecal_new_butyrate_norm_ratio_dist	0.0171794	butyrate-ratio	ASA24 Dietary Recalls	fecal	Diet
rmse	standard	0.0507523	Preprocessor1_Model1	0.0522214	8636	asa_fecal_butyrate_norm_ratio_dist	non-taxahfe	asa_fecal_new_butyrate_norm_ratio_dist	-0.0281327	butyrate-ratio	ASA24 Dietary Recalls	fecal	Diet
rsq	standard	0.0244646	Preprocessor1_Model1	NA	8636	asa_fecal_butyrate_norm_ratio_dist	non-taxahfe	asa_fecal_new_butyrate_norm_ratio_dist	NA	butyrate-ratio	ASA24 Dietary Recalls	fecal	Diet
ccc	standard	-0.00533754	Preprocessor1_Model1	5.79868e-36	7471	asa_fecal_butyrate_norm_ratio_dist	non-taxahfe	asa_fecal_new_butyrate_norm_ratio_dist	-5.33754e+13	butyrate-ratio	ASA24 Dietary Recalls	fecal	Diet
mae	standard	0.0435349	Preprocessor1_Model1	0.0423536	7471	asa_fecal_butyrate_norm_ratio_dist	non-taxahfe	asa_fecal_new_butyrate_norm_ratio_dist	0.0278926	butyrate-ratio	ASA24 Dietary Recalls	fecal	Diet
rmse	standard	0.0549886	Preprocessor1_Model1	0.0526225	7471	asa_fecal_butyrate_norm_ratio_dist	non-taxahfe	asa_fecal_new_butyrate_norm_ratio_dist	0.0449634	butyrate-ratio	ASA24 Dietary Recalls	fecal	Diet
rsq	standard	0.000333852	Preprocessor1_Model1	NA	7471	asa_fecal_butyrate_norm_ratio_dist	non-taxahfe	asa_fecal_new_butyrate_norm_ratio_dist	NA	butyrate-ratio	ASA24 Dietary Recalls	fecal	Diet
ccc	standard	0.0130635	Preprocessor1_Model1	7.49282e-36	1525	asa_fecal_butyrate_norm_ratio_dist	non-taxahfe	asa_fecal_new_butyrate_norm_ratio_dist	130634727968977	butyrate-ratio	ASA24 Dietary Recalls	fecal	Diet
mae	standard	0.0411247	Preprocessor1_Model1	0.0412435	1525	asa_fecal_butyrate_norm_ratio_dist	non-taxahfe	asa_fecal_new_butyrate_norm_ratio_dist	-0.00287998	butyrate-ratio	ASA24 Dietary Recalls	fecal	Diet
rmse	standard	0.0522247	Preprocessor1_Model1	0.0513763	1525	asa_fecal_butyrate_norm_ratio_dist	non-taxahfe	asa_fecal_new_butyrate_norm_ratio_dist	0.0165131	butyrate-ratio	ASA24 Dietary Recalls	fecal	Diet
rsq	standard	0.00247525	Preprocessor1_Model1	NA	1525	asa_fecal_butyrate_norm_ratio_dist	non-taxahfe	asa_fecal_new_butyrate_norm_ratio_dist	NA	butyrate-ratio	ASA24 Dietary Recalls	fecal	Diet
ccc	standard	0.0480064	Preprocessor1_Model1	-2.03986e-35	7268	asa_fecal_butyrate_norm_ratio_dist	non-taxahfe	asa_fecal_new_butyrate_norm_ratio_dist	480064248147126	butyrate-ratio	ASA24 Dietary Recalls	fecal	Diet
mae	standard	0.0427962	Preprocessor1_Model1	0.0423277	7268	asa_fecal_butyrate_norm_ratio_dist	non-taxahfe	asa_fecal_new_butyrate_norm_ratio_dist	0.0110693	butyrate-ratio	ASA24 Dietary Recalls	fecal	Diet
rmse	standard	0.0562217	Preprocessor1_Model1	0.052508	7268	asa_fecal_butyrate_norm_ratio_dist	non-taxahfe	asa_fecal_new_butyrate_norm_ratio_dist	0.070726	butyrate-ratio	ASA24 Dietary Recalls	fecal	Diet
rsq	standard	0.0472462	Preprocessor1_Model1	NA	7268	asa_fecal_butyrate_norm_ratio_dist	non-taxahfe	asa_fecal_new_butyrate_norm_ratio_dist	NA	butyrate-ratio	ASA24 Dietary Recalls	fecal	Diet
ccc	standard	-0.0217481	Preprocessor1_Model1	-3.27058e-35	1378	asa_fecal_butyrate_norm_ratio_dist	non-taxahfe	asa_fecal_new_butyrate_norm_ratio_dist	-217480773609353	butyrate-ratio	ASA24 Dietary Recalls	fecal	Diet
mae	standard	0.0430071	Preprocessor1_Model1	0.0434008	1378	asa_fecal_butyrate_norm_ratio_dist	non-taxahfe	asa_fecal_new_butyrate_norm_ratio_dist	-0.00907044	butyrate-ratio	ASA24 Dietary Recalls	fecal	Diet
rmse	standard	0.0527164	Preprocessor1_Model1	0.0544899	1378	asa_fecal_butyrate_norm_ratio_dist	non-taxahfe	asa_fecal_new_butyrate_norm_ratio_dist	-0.032548	butyrate-ratio	ASA24 Dietary Recalls	fecal	Diet
rsq	standard	0.00963268	Preprocessor1_Model1	NA	1378	asa_fecal_butyrate_norm_ratio_dist	non-taxahfe	asa_fecal_new_butyrate_norm_ratio_dist	NA	butyrate-ratio	ASA24 Dietary Recalls	fecal	Diet
ccc	standard	0.0372109	Preprocessor1_Model1	0	400	asa_fecal_butyrate	non-taxahfe	asa_fecal_new_butyrate	372109167153881	butyrate	ASA24 Dietary Recalls	fecal	Diet
mae	standard	3.94372	Preprocessor1_Model1	3.95437	400	asa_fecal_butyrate	non-taxahfe	asa_fecal_new_butyrate	-0.00269408	butyrate	ASA24 Dietary Recalls	fecal	Diet
rmse	standard	5.03766	Preprocessor1_Model1	5.24392	400	asa_fecal_butyrate	non-taxahfe	asa_fecal_new_butyrate	-0.0393315	butyrate	ASA24 Dietary Recalls	fecal	Diet
rsq	standard	0.0324388	Preprocessor1_Model1	NA	400	asa_fecal_butyrate	non-taxahfe	asa_fecal_new_butyrate	NA	butyrate	ASA24 Dietary Recalls	fecal	Diet
ccc	standard	0.056969	Preprocessor1_Model1	5.97808e-33	9142	asa_fecal_butyrate	non-taxahfe	asa_fecal_new_butyrate	569690294329845	butyrate	ASA24 Dietary Recalls	fecal	Diet
mae	standard	3.77492	Preprocessor1_Model1	4.08946	9142	asa_fecal_butyrate	non-taxahfe	asa_fecal_new_butyrate	-0.0769136	butyrate	ASA24 Dietary Recalls	fecal	Diet
rmse	standard	4.72926	Preprocessor1_Model1	5.4452	9142	asa_fecal_butyrate	non-taxahfe	asa_fecal_new_butyrate	-0.131481	butyrate	ASA24 Dietary Recalls	fecal	Diet
rsq	standard	0.0480807	Preprocessor1_Model1	NA	9142	asa_fecal_butyrate	non-taxahfe	asa_fecal_new_butyrate	NA	butyrate	ASA24 Dietary Recalls	fecal	Diet
ccc	standard	0.0312791	Preprocessor1_Model1	0	607	asa_fecal_butyrate	non-taxahfe	asa_fecal_new_butyrate	312790752608977	butyrate	ASA24 Dietary Recalls	fecal	Diet
mae	standard	3.66847	Preprocessor1_Model1	3.84667	607	asa_fecal_butyrate	non-taxahfe	asa_fecal_new_butyrate	-0.0463255	butyrate	ASA24 Dietary Recalls	fecal	Diet
rmse	standard	4.80827	Preprocessor1_Model1	5.05641	607	asa_fecal_butyrate	non-taxahfe	asa_fecal_new_butyrate	-0.0490741	butyrate	ASA24 Dietary Recalls	fecal	Diet
rsq	standard	0.00872219	Preprocessor1_Model1	NA	607	asa_fecal_butyrate	non-taxahfe	asa_fecal_new_butyrate	NA	butyrate	ASA24 Dietary Recalls	fecal	Diet
ccc	standard	0.0779673	Preprocessor1_Model1	0	7053	asa_fecal_butyrate	non-taxahfe	asa_fecal_new_butyrate	779672515985435	butyrate	ASA24 Dietary Recalls	fecal	Diet
mae	standard	4.19189	Preprocessor1_Model1	4.03231	7053	asa_fecal_butyrate	non-taxahfe	asa_fecal_new_butyrate	0.0395753	butyrate	ASA24 Dietary Recalls	fecal	Diet
rmse	standard	5.76906	Preprocessor1_Model1	5.39114	7053	asa_fecal_butyrate	non-taxahfe	asa_fecal_new_butyrate	0.0701015	butyrate	ASA24 Dietary Recalls	fecal	Diet
rsq	standard	0.118711	Preprocessor1_Model1	NA	7053	asa_fecal_butyrate	non-taxahfe	asa_fecal_new_butyrate	NA	butyrate	ASA24 Dietary Recalls	fecal	Diet
ccc	standard	-0.000568035	Preprocessor1_Model1	0	507	asa_fecal_butyrate	non-taxahfe	asa_fecal_new_butyrate	-5680354911819	butyrate	ASA24 Dietary Recalls	fecal	Diet
mae	standard	3.94879	Preprocessor1_Model1	3.93881	507	asa_fecal_butyrate	non-taxahfe	asa_fecal_new_butyrate	0.00253565	butyrate	ASA24 Dietary Recalls	fecal	Diet
rmse	standard	5.31576	Preprocessor1_Model1	5.19235	507	asa_fecal_butyrate	non-taxahfe	asa_fecal_new_butyrate	0.0237663	butyrate	ASA24 Dietary Recalls	fecal	Diet
rsq	standard	6.30514e-06	Preprocessor1_Model1	NA	507	asa_fecal_butyrate	non-taxahfe	asa_fecal_new_butyrate	NA	butyrate	ASA24 Dietary Recalls	fecal	Diet
ccc	standard	0.111254	Preprocessor1_Model1	0	8636	asa_fecal_butyrate	non-taxahfe	asa_fecal_new_butyrate	1112542684235120	butyrate	ASA24 Dietary Recalls	fecal	Diet
mae	standard	3.63675	Preprocessor1_Model1	3.88152	8636	asa_fecal_butyrate	non-taxahfe	asa_fecal_new_butyrate	-0.0630621	butyrate	ASA24 Dietary Recalls	fecal	Diet
rmse	standard	4.93073	Preprocessor1_Model1	5.06122	8636	asa_fecal_butyrate	non-taxahfe	asa_fecal_new_butyrate	-0.0257818	butyrate	ASA24 Dietary Recalls	fecal	Diet
rsq	standard	0.147177	Preprocessor1_Model1	NA	8636	asa_fecal_butyrate	non-taxahfe	asa_fecal_new_butyrate	NA	butyrate	ASA24 Dietary Recalls	fecal	Diet
ccc	standard	0.0473484	Preprocessor1_Model1	-8.01888e-34	7471	asa_fecal_butyrate	non-taxahfe	asa_fecal_new_butyrate	473483905452188	butyrate	ASA24 Dietary Recalls	fecal	Diet
mae	standard	3.95598	Preprocessor1_Model1	3.91633	7471	asa_fecal_butyrate	non-taxahfe	asa_fecal_new_butyrate	0.0101223	butyrate	ASA24 Dietary Recalls	fecal	Diet
rmse	standard	5.10213	Preprocessor1_Model1	5.17855	7471	asa_fecal_butyrate	non-taxahfe	asa_fecal_new_butyrate	-0.0147557	butyrate	ASA24 Dietary Recalls	fecal	Diet
rsq	standard	0.0211001	Preprocessor1_Model1	NA	7471	asa_fecal_butyrate	non-taxahfe	asa_fecal_new_butyrate	NA	butyrate	ASA24 Dietary Recalls	fecal	Diet
ccc	standard	0.0395086	Preprocessor1_Model1	3.7523e-33	1525	asa_fecal_butyrate	non-taxahfe	asa_fecal_new_butyrate	395085674938817	butyrate	ASA24 Dietary Recalls	fecal	Diet
mae	standard	4.44675	Preprocessor1_Model1	4.08035	1525	asa_fecal_butyrate	non-taxahfe	asa_fecal_new_butyrate	0.0897964	butyrate	ASA24 Dietary Recalls	fecal	Diet
rmse	standard	5.96095	Preprocessor1_Model1	5.40514	1525	asa_fecal_butyrate	non-taxahfe	asa_fecal_new_butyrate	0.10283	butyrate	ASA24 Dietary Recalls	fecal	Diet
rsq	standard	0.0228606	Preprocessor1_Model1	NA	1525	asa_fecal_butyrate	non-taxahfe	asa_fecal_new_butyrate	NA	butyrate	ASA24 Dietary Recalls	fecal	Diet
ccc	standard	0.118589	Preprocessor1_Model1	-8.54622e-34	7268	asa_fecal_butyrate	non-taxahfe	asa_fecal_new_butyrate	1185894310564720	butyrate	ASA24 Dietary Recalls	fecal	Diet
mae	standard	4.1717	Preprocessor1_Model1	3.94523	7268	asa_fecal_butyrate	non-taxahfe	asa_fecal_new_butyrate	0.0574048	butyrate	ASA24 Dietary Recalls	fecal	Diet
rmse	standard	5.68351	Preprocessor1_Model1	5.19457	7268	asa_fecal_butyrate	non-taxahfe	asa_fecal_new_butyrate	0.0941262	butyrate	ASA24 Dietary Recalls	fecal	Diet
rsq	standard	0.273001	Preprocessor1_Model1	NA	7268	asa_fecal_butyrate	non-taxahfe	asa_fecal_new_butyrate	NA	butyrate	ASA24 Dietary Recalls	fecal	Diet
ccc	standard	0.0406404	Preprocessor1_Model1	3.24052e-33	1378	asa_fecal_butyrate	non-taxahfe	asa_fecal_new_butyrate	406404001139446	butyrate	ASA24 Dietary Recalls	fecal	Diet
mae	standard	3.61479	Preprocessor1_Model1	3.96081	1378	asa_fecal_butyrate	non-taxahfe	asa_fecal_new_butyrate	-0.0873609	butyrate	ASA24 Dietary Recalls	fecal	Diet
rmse	standard	4.4881	Preprocessor1_Model1	5.17408	1378	asa_fecal_butyrate	non-taxahfe	asa_fecal_new_butyrate	-0.132579	butyrate	ASA24 Dietary Recalls	fecal	Diet
rsq	standard	0.0113799	Preprocessor1_Model1	NA	1378	asa_fecal_butyrate	non-taxahfe	asa_fecal_new_butyrate	NA	butyrate	ASA24 Dietary Recalls	fecal	Diet
ccc	standard	0.0702555	Preprocessor1_Model1	0	400	asa_fecal_propionate_norm_ratio_dist	non-taxahfe	asa_fecal_propionate_norm_ratio_dist	702554772444283	propionate-ratio	ASA24 Dietary Recalls	fecal	Diet
mae	standard	0.0283741	Preprocessor1_Model1	0.0293523	400	asa_fecal_propionate_norm_ratio_dist	non-taxahfe	asa_fecal_propionate_norm_ratio_dist	-0.033326	propionate-ratio	ASA24 Dietary Recalls	fecal	Diet
rmse	standard	0.0350426	Preprocessor1_Model1	0.0361088	400	asa_fecal_propionate_norm_ratio_dist	non-taxahfe	asa_fecal_propionate_norm_ratio_dist	-0.0295265	propionate-ratio	ASA24 Dietary Recalls	fecal	Diet
rsq	standard	0.0407937	Preprocessor1_Model1	NA	400	asa_fecal_propionate_norm_ratio_dist	non-taxahfe	asa_fecal_propionate_norm_ratio_dist	NA	propionate-ratio	ASA24 Dietary Recalls	fecal	Diet
ccc	standard	0.0859453	Preprocessor1_Model1	0	9142	asa_fecal_propionate_norm_ratio_dist	non-taxahfe	asa_fecal_propionate_norm_ratio_dist	859452629665386	propionate-ratio	ASA24 Dietary Recalls	fecal	Diet
mae	standard	0.0303186	Preprocessor1_Model1	0.0297525	9142	asa_fecal_propionate_norm_ratio_dist	non-taxahfe	asa_fecal_propionate_norm_ratio_dist	0.0190265	propionate-ratio	ASA24 Dietary Recalls	fecal	Diet
rmse	standard	0.0373221	Preprocessor1_Model1	0.0369888	9142	asa_fecal_propionate_norm_ratio_dist	non-taxahfe	asa_fecal_propionate_norm_ratio_dist	0.00901213	propionate-ratio	ASA24 Dietary Recalls	fecal	Diet
rsq	standard	0.0250431	Preprocessor1_Model1	NA	9142	asa_fecal_propionate_norm_ratio_dist	non-taxahfe	asa_fecal_propionate_norm_ratio_dist	NA	propionate-ratio	ASA24 Dietary Recalls	fecal	Diet
ccc	standard	-0.0388777	Preprocessor1_Model1	9.16769e-34	607	asa_fecal_propionate_norm_ratio_dist	non-taxahfe	asa_fecal_propionate_norm_ratio_dist	-388777154048648	propionate-ratio	ASA24 Dietary Recalls	fecal	Diet
mae	standard	0.0280849	Preprocessor1_Model1	0.0289714	607	asa_fecal_propionate_norm_ratio_dist	non-taxahfe	asa_fecal_propionate_norm_ratio_dist	-0.0305981	propionate-ratio	ASA24 Dietary Recalls	fecal	Diet
rmse	standard	0.0344357	Preprocessor1_Model1	0.0358844	607	asa_fecal_propionate_norm_ratio_dist	non-taxahfe	asa_fecal_propionate_norm_ratio_dist	-0.0403706	propionate-ratio	ASA24 Dietary Recalls	fecal	Diet
rsq	standard	0.00661287	Preprocessor1_Model1	NA	607	asa_fecal_propionate_norm_ratio_dist	non-taxahfe	asa_fecal_propionate_norm_ratio_dist	NA	propionate-ratio	ASA24 Dietary Recalls	fecal	Diet
ccc	standard	0.0699273	Preprocessor1_Model1	1.77731e-33	7053	asa_fecal_propionate_norm_ratio_dist	non-taxahfe	asa_fecal_propionate_norm_ratio_dist	699273132359155	propionate-ratio	ASA24 Dietary Recalls	fecal	Diet
mae	standard	0.0298428	Preprocessor1_Model1	0.0295895	7053	asa_fecal_propionate_norm_ratio_dist	non-taxahfe	asa_fecal_propionate_norm_ratio_dist	0.00855896	propionate-ratio	ASA24 Dietary Recalls	fecal	Diet
rmse	standard	0.037881	Preprocessor1_Model1	0.0363268	7053	asa_fecal_propionate_norm_ratio_dist	non-taxahfe	asa_fecal_propionate_norm_ratio_dist	0.0427835	propionate-ratio	ASA24 Dietary Recalls	fecal	Diet
rsq	standard	0.0793778	Preprocessor1_Model1	NA	7053	asa_fecal_propionate_norm_ratio_dist	non-taxahfe	asa_fecal_propionate_norm_ratio_dist	NA	propionate-ratio	ASA24 Dietary Recalls	fecal	Diet
ccc	standard	0.0463617	Preprocessor1_Model1	1.01306e-33	507	asa_fecal_propionate_norm_ratio_dist	non-taxahfe	asa_fecal_propionate_norm_ratio_dist	463616524938167	propionate-ratio	ASA24 Dietary Recalls	fecal	Diet
mae	standard	0.0265305	Preprocessor1_Model1	0.0293253	507	asa_fecal_propionate_norm_ratio_dist	non-taxahfe	asa_fecal_propionate_norm_ratio_dist	-0.095305	propionate-ratio	ASA24 Dietary Recalls	fecal	Diet
rmse	standard	0.0345375	Preprocessor1_Model1	0.0362027	507	asa_fecal_propionate_norm_ratio_dist	non-taxahfe	asa_fecal_propionate_norm_ratio_dist	-0.0459976	propionate-ratio	ASA24 Dietary Recalls	fecal	Diet
rsq	standard	0.00792824	Preprocessor1_Model1	NA	507	asa_fecal_propionate_norm_ratio_dist	non-taxahfe	asa_fecal_propionate_norm_ratio_dist	NA	propionate-ratio	ASA24 Dietary Recalls	fecal	Diet
ccc	standard	0.0942735	Preprocessor1_Model1	6.13733e-34	8636	asa_fecal_propionate_norm_ratio_dist	non-taxahfe	asa_fecal_propionate_norm_ratio_dist	942734541875154	propionate-ratio	ASA24 Dietary Recalls	fecal	Diet
mae	standard	0.027301	Preprocessor1_Model1	0.0293356	8636	asa_fecal_propionate_norm_ratio_dist	non-taxahfe	asa_fecal_propionate_norm_ratio_dist	-0.0693542	propionate-ratio	ASA24 Dietary Recalls	fecal	Diet
rmse	standard	0.0336818	Preprocessor1_Model1	0.0363303	8636	asa_fecal_propionate_norm_ratio_dist	non-taxahfe	asa_fecal_propionate_norm_ratio_dist	-0.0729004	propionate-ratio	ASA24 Dietary Recalls	fecal	Diet
rsq	standard	0.0854847	Preprocessor1_Model1	NA	8636	asa_fecal_propionate_norm_ratio_dist	non-taxahfe	asa_fecal_propionate_norm_ratio_dist	NA	propionate-ratio	ASA24 Dietary Recalls	fecal	Diet
ccc	standard	0.100464	Preprocessor1_Model1	3.56208e-34	7471	asa_fecal_propionate_norm_ratio_dist	non-taxahfe	asa_fecal_propionate_norm_ratio_dist	1004644562211660	propionate-ratio	ASA24 Dietary Recalls	fecal	Diet
mae	standard	0.030332	Preprocessor1_Model1	0.0291962	7471	asa_fecal_propionate_norm_ratio_dist	non-taxahfe	asa_fecal_propionate_norm_ratio_dist	0.0389006	propionate-ratio	ASA24 Dietary Recalls	fecal	Diet
rmse	standard	0.0383801	Preprocessor1_Model1	0.0362766	7471	asa_fecal_propionate_norm_ratio_dist	non-taxahfe	asa_fecal_propionate_norm_ratio_dist	0.0579851	propionate-ratio	ASA24 Dietary Recalls	fecal	Diet
rsq	standard	0.0412973	Preprocessor1_Model1	NA	7471	asa_fecal_propionate_norm_ratio_dist	non-taxahfe	asa_fecal_propionate_norm_ratio_dist	NA	propionate-ratio	ASA24 Dietary Recalls	fecal	Diet
ccc	standard	0.0322073	Preprocessor1_Model1	3.48622e-35	1525	asa_fecal_propionate_norm_ratio_dist	non-taxahfe	asa_fecal_propionate_norm_ratio_dist	322072888711892	propionate-ratio	ASA24 Dietary Recalls	fecal	Diet
mae	standard	0.0300388	Preprocessor1_Model1	0.0294165	1525	asa_fecal_propionate_norm_ratio_dist	non-taxahfe	asa_fecal_propionate_norm_ratio_dist	0.0211542	propionate-ratio	ASA24 Dietary Recalls	fecal	Diet
rmse	standard	0.0377772	Preprocessor1_Model1	0.0363688	1525	asa_fecal_propionate_norm_ratio_dist	non-taxahfe	asa_fecal_propionate_norm_ratio_dist	0.0387269	propionate-ratio	ASA24 Dietary Recalls	fecal	Diet
rsq	standard	0.00950256	Preprocessor1_Model1	NA	1525	asa_fecal_propionate_norm_ratio_dist	non-taxahfe	asa_fecal_propionate_norm_ratio_dist	NA	propionate-ratio	ASA24 Dietary Recalls	fecal	Diet
ccc	standard	0.131464	Preprocessor1_Model1	1.59219e-33	7268	asa_fecal_propionate_norm_ratio_dist	non-taxahfe	asa_fecal_propionate_norm_ratio_dist	1314642034060630	propionate-ratio	ASA24 Dietary Recalls	fecal	Diet
mae	standard	0.0265441	Preprocessor1_Model1	0.0290808	7268	asa_fecal_propionate_norm_ratio_dist	non-taxahfe	asa_fecal_propionate_norm_ratio_dist	-0.0872283	propionate-ratio	ASA24 Dietary Recalls	fecal	Diet
rmse	standard	0.0329316	Preprocessor1_Model1	0.0358096	7268	asa_fecal_propionate_norm_ratio_dist	non-taxahfe	asa_fecal_propionate_norm_ratio_dist	-0.0803707	propionate-ratio	ASA24 Dietary Recalls	fecal	Diet
rsq	standard	0.057377	Preprocessor1_Model1	NA	7268	asa_fecal_propionate_norm_ratio_dist	non-taxahfe	asa_fecal_propionate_norm_ratio_dist	NA	propionate-ratio	ASA24 Dietary Recalls	fecal	Diet
ccc	standard	0.0891423	Preprocessor1_Model1	1.39282e-34	1378	asa_fecal_propionate_norm_ratio_dist	non-taxahfe	asa_fecal_propionate_norm_ratio_dist	891422506450951	propionate-ratio	ASA24 Dietary Recalls	fecal	Diet
mae	standard	0.0287678	Preprocessor1_Model1	0.029198	1378	asa_fecal_propionate_norm_ratio_dist	non-taxahfe	asa_fecal_propionate_norm_ratio_dist	-0.0147347	propionate-ratio	ASA24 Dietary Recalls	fecal	Diet
rmse	standard	0.0354271	Preprocessor1_Model1	0.036421	1378	asa_fecal_propionate_norm_ratio_dist	non-taxahfe	asa_fecal_propionate_norm_ratio_dist	-0.0272867	propionate-ratio	ASA24 Dietary Recalls	fecal	Diet
rsq	standard	0.0582506	Preprocessor1_Model1	NA	1378	asa_fecal_propionate_norm_ratio_dist	non-taxahfe	asa_fecal_propionate_norm_ratio_dist	NA	propionate-ratio	ASA24 Dietary Recalls	fecal	Diet
ccc	standard	0.156177	Preprocessor1_Model1	0	400	asa_fecal_propionate	non-taxahfe	asa_fecal_propionate	1561768873054050	propionate	ASA24 Dietary Recalls	fecal	Diet
mae	standard	2.85645	Preprocessor1_Model1	2.97124	400	asa_fecal_propionate	non-taxahfe	asa_fecal_propionate	-0.0386344	propionate	ASA24 Dietary Recalls	fecal	Diet
rmse	standard	3.41997	Preprocessor1_Model1	3.6391	400	asa_fecal_propionate	non-taxahfe	asa_fecal_propionate	-0.0602156	propionate	ASA24 Dietary Recalls	fecal	Diet
rsq	standard	0.0805988	Preprocessor1_Model1	NA	400	asa_fecal_propionate	non-taxahfe	asa_fecal_propionate	NA	propionate	ASA24 Dietary Recalls	fecal	Diet
ccc	standard	0.208098	Preprocessor1_Model1	0	9142	asa_fecal_propionate	non-taxahfe	asa_fecal_propionate	2080983967088430	propionate	ASA24 Dietary Recalls	fecal	Diet
mae	standard	2.58711	Preprocessor1_Model1	2.93207	9142	asa_fecal_propionate	non-taxahfe	asa_fecal_propionate	-0.11765	propionate	ASA24 Dietary Recalls	fecal	Diet
rmse	standard	3.01557	Preprocessor1_Model1	3.63707	9142	asa_fecal_propionate	non-taxahfe	asa_fecal_propionate	-0.17088	propionate	ASA24 Dietary Recalls	fecal	Diet
rsq	standard	0.119094	Preprocessor1_Model1	NA	9142	asa_fecal_propionate	non-taxahfe	asa_fecal_propionate	NA	propionate	ASA24 Dietary Recalls	fecal	Diet
ccc	standard	0.0010668	Preprocessor1_Model1	-3.56472e-33	607	asa_fecal_propionate	non-taxahfe	asa_fecal_propionate	1.0668e+13	propionate	ASA24 Dietary Recalls	fecal	Diet
mae	standard	2.80437	Preprocessor1_Model1	2.90007	607	asa_fecal_propionate	non-taxahfe	asa_fecal_propionate	-0.0329985	propionate	ASA24 Dietary Recalls	fecal	Diet
rmse	standard	3.46177	Preprocessor1_Model1	3.60566	607	asa_fecal_propionate	non-taxahfe	asa_fecal_propionate	-0.0399053	propionate	ASA24 Dietary Recalls	fecal	Diet
rsq	standard	7.8709e-06	Preprocessor1_Model1	NA	607	asa_fecal_propionate	non-taxahfe	asa_fecal_propionate	NA	propionate	ASA24 Dietary Recalls	fecal	Diet
ccc	standard	0.192379	Preprocessor1_Model1	0	7053	asa_fecal_propionate	non-taxahfe	asa_fecal_propionate	1923789864230910	propionate	ASA24 Dietary Recalls	fecal	Diet
mae	standard	2.63554	Preprocessor1_Model1	2.83347	7053	asa_fecal_propionate	non-taxahfe	asa_fecal_propionate	-0.0698528	propionate	ASA24 Dietary Recalls	fecal	Diet
rmse	standard	3.27981	Preprocessor1_Model1	3.48121	7053	asa_fecal_propionate	non-taxahfe	asa_fecal_propionate	-0.0578523	propionate	ASA24 Dietary Recalls	fecal	Diet
rsq	standard	0.129681	Preprocessor1_Model1	NA	7053	asa_fecal_propionate	non-taxahfe	asa_fecal_propionate	NA	propionate	ASA24 Dietary Recalls	fecal	Diet
ccc	standard	0.102199	Preprocessor1_Model1	1.22728e-32	507	asa_fecal_propionate	non-taxahfe	asa_fecal_propionate	1021994459762200	propionate	ASA24 Dietary Recalls	fecal	Diet
mae	standard	2.83284	Preprocessor1_Model1	2.94738	507	asa_fecal_propionate	non-taxahfe	asa_fecal_propionate	-0.0388613	propionate	ASA24 Dietary Recalls	fecal	Diet
rmse	standard	3.82859	Preprocessor1_Model1	3.69623	507	asa_fecal_propionate	non-taxahfe	asa_fecal_propionate	0.0358099	propionate	ASA24 Dietary Recalls	fecal	Diet
rsq	standard	0.0426041	Preprocessor1_Model1	NA	507	asa_fecal_propionate	non-taxahfe	asa_fecal_propionate	NA	propionate	ASA24 Dietary Recalls	fecal	Diet
ccc	standard	0.095325	Preprocessor1_Model1	0	8636	asa_fecal_propionate	non-taxahfe	asa_fecal_propionate	953249850232684	propionate	ASA24 Dietary Recalls	fecal	Diet
mae	standard	2.72768	Preprocessor1_Model1	2.94324	8636	asa_fecal_propionate	non-taxahfe	asa_fecal_propionate	-0.0732403	propionate	ASA24 Dietary Recalls	fecal	Diet
rmse	standard	3.40452	Preprocessor1_Model1	3.68221	8636	asa_fecal_propionate	non-taxahfe	asa_fecal_propionate	-0.0754136	propionate	ASA24 Dietary Recalls	fecal	Diet
rsq	standard	0.0192893	Preprocessor1_Model1	NA	8636	asa_fecal_propionate	non-taxahfe	asa_fecal_propionate	NA	propionate	ASA24 Dietary Recalls	fecal	Diet
ccc	standard	0.0852177	Preprocessor1_Model1	0	7471	asa_fecal_propionate	non-taxahfe	asa_fecal_propionate	852177381897876	propionate	ASA24 Dietary Recalls	fecal	Diet
mae	standard	2.69075	Preprocessor1_Model1	2.92466	7471	asa_fecal_propionate	non-taxahfe	asa_fecal_propionate	-0.0799769	propionate	ASA24 Dietary Recalls	fecal	Diet
rmse	standard	3.29994	Preprocessor1_Model1	3.63923	7471	asa_fecal_propionate	non-taxahfe	asa_fecal_propionate	-0.0932308	propionate	ASA24 Dietary Recalls	fecal	Diet
rsq	standard	0.0553173	Preprocessor1_Model1	NA	7471	asa_fecal_propionate	non-taxahfe	asa_fecal_propionate	NA	propionate	ASA24 Dietary Recalls	fecal	Diet
ccc	standard	0.0685114	Preprocessor1_Model1	5.77713e-33	1525	asa_fecal_propionate	non-taxahfe	asa_fecal_propionate	685114135918776	propionate	ASA24 Dietary Recalls	fecal	Diet
mae	standard	3.28499	Preprocessor1_Model1	2.86714	1525	asa_fecal_propionate	non-taxahfe	asa_fecal_propionate	0.145738	propionate	ASA24 Dietary Recalls	fecal	Diet
rmse	standard	4.28263	Preprocessor1_Model1	3.53083	1525	asa_fecal_propionate	non-taxahfe	asa_fecal_propionate	0.212924	propionate	ASA24 Dietary Recalls	fecal	Diet
rsq	standard	0.0172916	Preprocessor1_Model1	NA	1525	asa_fecal_propionate	non-taxahfe	asa_fecal_propionate	NA	propionate	ASA24 Dietary Recalls	fecal	Diet
ccc	standard	0.119401	Preprocessor1_Model1	0	7268	asa_fecal_propionate	non-taxahfe	asa_fecal_propionate	1194013585461970	propionate	ASA24 Dietary Recalls	fecal	Diet
mae	standard	2.97822	Preprocessor1_Model1	2.84375	7268	asa_fecal_propionate	non-taxahfe	asa_fecal_propionate	0.0472875	propionate	ASA24 Dietary Recalls	fecal	Diet
rmse	standard	3.74538	Preprocessor1_Model1	3.54484	7268	asa_fecal_propionate	non-taxahfe	asa_fecal_propionate	0.0565709	propionate	ASA24 Dietary Recalls	fecal	Diet
rsq	standard	0.0370034	Preprocessor1_Model1	NA	7268	asa_fecal_propionate	non-taxahfe	asa_fecal_propionate	NA	propionate	ASA24 Dietary Recalls	fecal	Diet
ccc	standard	0.0558429	Preprocessor1_Model1	-6.35596e-33	1378	asa_fecal_propionate	non-taxahfe	asa_fecal_propionate	558428536459746	propionate	ASA24 Dietary Recalls	fecal	Diet
mae	standard	2.54628	Preprocessor1_Model1	2.89758	1378	asa_fecal_propionate	non-taxahfe	asa_fecal_propionate	-0.121238	propionate	ASA24 Dietary Recalls	fecal	Diet
rmse	standard	3.20725	Preprocessor1_Model1	3.59145	1378	asa_fecal_propionate	non-taxahfe	asa_fecal_propionate	-0.106976	propionate	ASA24 Dietary Recalls	fecal	Diet
rsq	standard	0.00668363	Preprocessor1_Model1	NA	1378	asa_fecal_propionate	non-taxahfe	asa_fecal_propionate	NA	propionate	ASA24 Dietary Recalls	fecal	Diet
ccc	standard	0.0698202	Preprocessor1_Model1	9.24465e-33	400	asa_fecal_total_scfa	non-taxahfe	asa_fecal_total_scfa	698201899864366	total SCFAs	ASA24 Dietary Recalls	fecal	Diet
mae	standard	11.9102	Preprocessor1_Model1	12.5858	400	asa_fecal_total_scfa	non-taxahfe	asa_fecal_total_scfa	-0.0536781	total SCFAs	ASA24 Dietary Recalls	fecal	Diet
rmse	standard	15.1035	Preprocessor1_Model1	15.8081	400	asa_fecal_total_scfa	non-taxahfe	asa_fecal_total_scfa	-0.0445703	total SCFAs	ASA24 Dietary Recalls	fecal	Diet
rsq	standard	0.0195105	Preprocessor1_Model1	NA	400	asa_fecal_total_scfa	non-taxahfe	asa_fecal_total_scfa	NA	total SCFAs	ASA24 Dietary Recalls	fecal	Diet
ccc	standard	0.107456	Preprocessor1_Model1	1.76128e-32	9142	asa_fecal_total_scfa	non-taxahfe	asa_fecal_total_scfa	1074560008955930	total SCFAs	ASA24 Dietary Recalls	fecal	Diet
mae	standard	11.8656	Preprocessor1_Model1	12.727	9142	asa_fecal_total_scfa	non-taxahfe	asa_fecal_total_scfa	-0.0676811	total SCFAs	ASA24 Dietary Recalls	fecal	Diet
rmse	standard	14.3029	Preprocessor1_Model1	15.9352	9142	asa_fecal_total_scfa	non-taxahfe	asa_fecal_total_scfa	-0.10243	total SCFAs	ASA24 Dietary Recalls	fecal	Diet
rsq	standard	0.0377204	Preprocessor1_Model1	NA	9142	asa_fecal_total_scfa	non-taxahfe	asa_fecal_total_scfa	NA	total SCFAs	ASA24 Dietary Recalls	fecal	Diet
ccc	standard	0.0963853	Preprocessor1_Model1	-3.06447e-33	607	asa_fecal_total_scfa	non-taxahfe	asa_fecal_total_scfa	963853300918053	total SCFAs	ASA24 Dietary Recalls	fecal	Diet
mae	standard	11.6983	Preprocessor1_Model1	12.5228	607	asa_fecal_total_scfa	non-taxahfe	asa_fecal_total_scfa	-0.0658413	total SCFAs	ASA24 Dietary Recalls	fecal	Diet
rmse	standard	14.6758	Preprocessor1_Model1	15.7008	607	asa_fecal_total_scfa	non-taxahfe	asa_fecal_total_scfa	-0.0652862	total SCFAs	ASA24 Dietary Recalls	fecal	Diet
rsq	standard	0.113844	Preprocessor1_Model1	NA	607	asa_fecal_total_scfa	non-taxahfe	asa_fecal_total_scfa	NA	total SCFAs	ASA24 Dietary Recalls	fecal	Diet
ccc	standard	0.0198228	Preprocessor1_Model1	2.61549e-33	7053	asa_fecal_total_scfa	non-taxahfe	asa_fecal_total_scfa	198227635460436	total SCFAs	ASA24 Dietary Recalls	fecal	Diet
mae	standard	12.2148	Preprocessor1_Model1	12.2519	7053	asa_fecal_total_scfa	non-taxahfe	asa_fecal_total_scfa	-0.00303183	total SCFAs	ASA24 Dietary Recalls	fecal	Diet
rmse	standard	15.5455	Preprocessor1_Model1	15.3143	7053	asa_fecal_total_scfa	non-taxahfe	asa_fecal_total_scfa	0.0150927	total SCFAs	ASA24 Dietary Recalls	fecal	Diet
rsq	standard	0.00147608	Preprocessor1_Model1	NA	7053	asa_fecal_total_scfa	non-taxahfe	asa_fecal_total_scfa	NA	total SCFAs	ASA24 Dietary Recalls	fecal	Diet
ccc	standard	0.0898924	Preprocessor1_Model1	2.17442e-32	507	asa_fecal_total_scfa	non-taxahfe	asa_fecal_total_scfa	898924159962945	total SCFAs	ASA24 Dietary Recalls	fecal	Diet
mae	standard	11.9184	Preprocessor1_Model1	12.5226	507	asa_fecal_total_scfa	non-taxahfe	asa_fecal_total_scfa	-0.048246	total SCFAs	ASA24 Dietary Recalls	fecal	Diet
rmse	standard	14.9129	Preprocessor1_Model1	15.6649	507	asa_fecal_total_scfa	non-taxahfe	asa_fecal_total_scfa	-0.048005	total SCFAs	ASA24 Dietary Recalls	fecal	Diet
rsq	standard	0.0335107	Preprocessor1_Model1	NA	507	asa_fecal_total_scfa	non-taxahfe	asa_fecal_total_scfa	NA	total SCFAs	ASA24 Dietary Recalls	fecal	Diet
ccc	standard	0.118028	Preprocessor1_Model1	8.37503e-34	8636	asa_fecal_total_scfa	non-taxahfe	asa_fecal_total_scfa	1180283161290070	total SCFAs	ASA24 Dietary Recalls	fecal	Diet
mae	standard	12.2412	Preprocessor1_Model1	12.7433	8636	asa_fecal_total_scfa	non-taxahfe	asa_fecal_total_scfa	-0.0394049	total SCFAs	ASA24 Dietary Recalls	fecal	Diet
rmse	standard	16.0636	Preprocessor1_Model1	16.0827	8636	asa_fecal_total_scfa	non-taxahfe	asa_fecal_total_scfa	-0.00118351	total SCFAs	ASA24 Dietary Recalls	fecal	Diet
rsq	standard	0.0629168	Preprocessor1_Model1	NA	8636	asa_fecal_total_scfa	non-taxahfe	asa_fecal_total_scfa	NA	total SCFAs	ASA24 Dietary Recalls	fecal	Diet
ccc	standard	0.0131017	Preprocessor1_Model1	4.03251e-33	7471	asa_fecal_total_scfa	non-taxahfe	asa_fecal_total_scfa	131017477146171	total SCFAs	ASA24 Dietary Recalls	fecal	Diet
mae	standard	13.7032	Preprocessor1_Model1	12.8713	7471	asa_fecal_total_scfa	non-taxahfe	asa_fecal_total_scfa	0.0646331	total SCFAs	ASA24 Dietary Recalls	fecal	Diet
rmse	standard	17.0178	Preprocessor1_Model1	16.2572	7471	asa_fecal_total_scfa	non-taxahfe	asa_fecal_total_scfa	0.0467858	total SCFAs	ASA24 Dietary Recalls	fecal	Diet
rsq	standard	0.000535402	Preprocessor1_Model1	NA	7471	asa_fecal_total_scfa	non-taxahfe	asa_fecal_total_scfa	NA	total SCFAs	ASA24 Dietary Recalls	fecal	Diet
ccc	standard	-0.0516616	Preprocessor1_Model1	1.08805e-32	1525	asa_fecal_total_scfa	non-taxahfe	asa_fecal_total_scfa	-516616344097011	total SCFAs	ASA24 Dietary Recalls	fecal	Diet
mae	standard	12.6148	Preprocessor1_Model1	12.5442	1525	asa_fecal_total_scfa	non-taxahfe	asa_fecal_total_scfa	0.00562704	total SCFAs	ASA24 Dietary Recalls	fecal	Diet
rmse	standard	15.969	Preprocessor1_Model1	15.8513	1525	asa_fecal_total_scfa	non-taxahfe	asa_fecal_total_scfa	0.00742445	total SCFAs	ASA24 Dietary Recalls	fecal	Diet
rsq	standard	0.0138306	Preprocessor1_Model1	NA	1525	asa_fecal_total_scfa	non-taxahfe	asa_fecal_total_scfa	NA	total SCFAs	ASA24 Dietary Recalls	fecal	Diet
ccc	standard	0.0808455	Preprocessor1_Model1	1.23167e-33	7268	asa_fecal_total_scfa	non-taxahfe	asa_fecal_total_scfa	808455045337684	total SCFAs	ASA24 Dietary Recalls	fecal	Diet
mae	standard	12.3397	Preprocessor1_Model1	13.0872	7268	asa_fecal_total_scfa	non-taxahfe	asa_fecal_total_scfa	-0.0571182	total SCFAs	ASA24 Dietary Recalls	fecal	Diet
rmse	standard	15.6237	Preprocessor1_Model1	16.4101	7268	asa_fecal_total_scfa	non-taxahfe	asa_fecal_total_scfa	-0.0479176	total SCFAs	ASA24 Dietary Recalls	fecal	Diet
rsq	standard	0.0356529	Preprocessor1_Model1	NA	7268	asa_fecal_total_scfa	non-taxahfe	asa_fecal_total_scfa	NA	total SCFAs	ASA24 Dietary Recalls	fecal	Diet
ccc	standard	0.0472221	Preprocessor1_Model1	0	1378	asa_fecal_total_scfa	non-taxahfe	asa_fecal_total_scfa	472221110645919	total SCFAs	ASA24 Dietary Recalls	fecal	Diet
mae	standard	11.253	Preprocessor1_Model1	12.717	1378	asa_fecal_total_scfa	non-taxahfe	asa_fecal_total_scfa	-0.115117	total SCFAs	ASA24 Dietary Recalls	fecal	Diet
rmse	standard	14.0137	Preprocessor1_Model1	16.0485	1378	asa_fecal_total_scfa	non-taxahfe	asa_fecal_total_scfa	-0.12679	total SCFAs	ASA24 Dietary Recalls	fecal	Diet
rsq	standard	0.0119637	Preprocessor1_Model1	NA	1378	asa_fecal_total_scfa	non-taxahfe	asa_fecal_total_scfa	NA	total SCFAs	ASA24 Dietary Recalls	fecal	Diet
ccc	standard	0.0631391	Preprocessor1_Model1	4.54765e-34	400	asa_serum_p_acetic_acid_nmol	non-taxahfe	asa_serum_p_acetic_acid_nmol	631390752505071	plasma acetate	ASA24 Dietary Recalls	plasma	Diet
mae	standard	0.0440087	Preprocessor1_Model1	0.0362604	400	asa_serum_p_acetic_acid_nmol	non-taxahfe	asa_serum_p_acetic_acid_nmol	0.213687	plasma acetate	ASA24 Dietary Recalls	plasma	Diet
rmse	standard	0.0890929	Preprocessor1_Model1	0.0643715	400	asa_serum_p_acetic_acid_nmol	non-taxahfe	asa_serum_p_acetic_acid_nmol	0.384042	plasma acetate	ASA24 Dietary Recalls	plasma	Diet
rsq	standard	0.0470949	Preprocessor1_Model1	NA	400	asa_serum_p_acetic_acid_nmol	non-taxahfe	asa_serum_p_acetic_acid_nmol	NA	plasma acetate	ASA24 Dietary Recalls	plasma	Diet
ccc	standard	0.00748698	Preprocessor1_Model1	0	9142	asa_serum_p_acetic_acid_nmol	non-taxahfe	asa_serum_p_acetic_acid_nmol	7.48698e+13	plasma acetate	ASA24 Dietary Recalls	plasma	Diet
mae	standard	0.0323286	Preprocessor1_Model1	0.0350013	9142	asa_serum_p_acetic_acid_nmol	non-taxahfe	asa_serum_p_acetic_acid_nmol	-0.0763591	plasma acetate	ASA24 Dietary Recalls	plasma	Diet
rmse	standard	0.0480297	Preprocessor1_Model1	0.0608162	9142	asa_serum_p_acetic_acid_nmol	non-taxahfe	asa_serum_p_acetic_acid_nmol	-0.210248	plasma acetate	ASA24 Dietary Recalls	plasma	Diet
rsq	standard	0.000233998	Preprocessor1_Model1	NA	9142	asa_serum_p_acetic_acid_nmol	non-taxahfe	asa_serum_p_acetic_acid_nmol	NA	plasma acetate	ASA24 Dietary Recalls	plasma	Diet
ccc	standard	0.0125546	Preprocessor1_Model1	0	607	asa_serum_p_acetic_acid_nmol	non-taxahfe	asa_serum_p_acetic_acid_nmol	125545512547376	plasma acetate	ASA24 Dietary Recalls	plasma	Diet
mae	standard	0.0411493	Preprocessor1_Model1	0.0382353	607	asa_serum_p_acetic_acid_nmol	non-taxahfe	asa_serum_p_acetic_acid_nmol	0.0762119	plasma acetate	ASA24 Dietary Recalls	plasma	Diet
rmse	standard	0.0916598	Preprocessor1_Model1	0.0697942	607	asa_serum_p_acetic_acid_nmol	non-taxahfe	asa_serum_p_acetic_acid_nmol	0.313285	plasma acetate	ASA24 Dietary Recalls	plasma	Diet
rsq	standard	0.00155905	Preprocessor1_Model1	NA	607	asa_serum_p_acetic_acid_nmol	non-taxahfe	asa_serum_p_acetic_acid_nmol	NA	plasma acetate	ASA24 Dietary Recalls	plasma	Diet
ccc	standard	0.0376724	Preprocessor1_Model1	-2.27122e-33	7053	asa_serum_p_acetic_acid_nmol	non-taxahfe	asa_serum_p_acetic_acid_nmol	376723585845170	plasma acetate	ASA24 Dietary Recalls	plasma	Diet
mae	standard	0.0302981	Preprocessor1_Model1	0.0382176	7053	asa_serum_p_acetic_acid_nmol	non-taxahfe	asa_serum_p_acetic_acid_nmol	-0.207221	plasma acetate	ASA24 Dietary Recalls	plasma	Diet
rmse	standard	0.0432468	Preprocessor1_Model1	0.0696641	7053	asa_serum_p_acetic_acid_nmol	non-taxahfe	asa_serum_p_acetic_acid_nmol	-0.37921	plasma acetate	ASA24 Dietary Recalls	plasma	Diet
rsq	standard	0.00489134	Preprocessor1_Model1	NA	7053	asa_serum_p_acetic_acid_nmol	non-taxahfe	asa_serum_p_acetic_acid_nmol	NA	plasma acetate	ASA24 Dietary Recalls	plasma	Diet
ccc	standard	0.13367	Preprocessor1_Model1	0	507	asa_serum_p_acetic_acid_nmol	non-taxahfe	asa_serum_p_acetic_acid_nmol	1336704220518750	plasma acetate	ASA24 Dietary Recalls	plasma	Diet
mae	standard	0.0289777	Preprocessor1_Model1	0.0372083	507	asa_serum_p_acetic_acid_nmol	non-taxahfe	asa_serum_p_acetic_acid_nmol	-0.221203	plasma acetate	ASA24 Dietary Recalls	plasma	Diet
rmse	standard	0.0342922	Preprocessor1_Model1	0.0686729	507	asa_serum_p_acetic_acid_nmol	non-taxahfe	asa_serum_p_acetic_acid_nmol	-0.500645	plasma acetate	ASA24 Dietary Recalls	plasma	Diet
rsq	standard	0.0552531	Preprocessor1_Model1	NA	507	asa_serum_p_acetic_acid_nmol	non-taxahfe	asa_serum_p_acetic_acid_nmol	NA	plasma acetate	ASA24 Dietary Recalls	plasma	Diet
ccc	standard	-0.0192528	Preprocessor1_Model1	-2.26278e-33	8636	asa_serum_p_acetic_acid_nmol	non-taxahfe	asa_serum_p_acetic_acid_nmol	-192528446199945	plasma acetate	ASA24 Dietary Recalls	plasma	Diet
mae	standard	0.038945	Preprocessor1_Model1	0.040816	8636	asa_serum_p_acetic_acid_nmol	non-taxahfe	asa_serum_p_acetic_acid_nmol	-0.0458402	plasma acetate	ASA24 Dietary Recalls	plasma	Diet
rmse	standard	0.0576247	Preprocessor1_Model1	0.0761934	8636	asa_serum_p_acetic_acid_nmol	non-taxahfe	asa_serum_p_acetic_acid_nmol	-0.243705	plasma acetate	ASA24 Dietary Recalls	plasma	Diet
rsq	standard	0.00234206	Preprocessor1_Model1	NA	8636	asa_serum_p_acetic_acid_nmol	non-taxahfe	asa_serum_p_acetic_acid_nmol	NA	plasma acetate	ASA24 Dietary Recalls	plasma	Diet
ccc	standard	0.0235563	Preprocessor1_Model1	0	7471	asa_serum_p_acetic_acid_nmol	non-taxahfe	asa_serum_p_acetic_acid_nmol	235562828278458	plasma acetate	ASA24 Dietary Recalls	plasma	Diet
mae	standard	0.0510111	Preprocessor1_Model1	0.0399854	7471	asa_serum_p_acetic_acid_nmol	non-taxahfe	asa_serum_p_acetic_acid_nmol	0.275742	plasma acetate	ASA24 Dietary Recalls	plasma	Diet
rmse	standard	0.120841	Preprocessor1_Model1	0.0749611	7471	asa_serum_p_acetic_acid_nmol	non-taxahfe	asa_serum_p_acetic_acid_nmol	0.612047	plasma acetate	ASA24 Dietary Recalls	plasma	Diet
rsq	standard	0.0239366	Preprocessor1_Model1	NA	7471	asa_serum_p_acetic_acid_nmol	non-taxahfe	asa_serum_p_acetic_acid_nmol	NA	plasma acetate	ASA24 Dietary Recalls	plasma	Diet
ccc	standard	0.014599	Preprocessor1_Model1	-5.9458e-33	1525	asa_serum_p_acetic_acid_nmol	non-taxahfe	asa_serum_p_acetic_acid_nmol	145990322060504	plasma acetate	ASA24 Dietary Recalls	plasma	Diet
mae	standard	0.035021	Preprocessor1_Model1	0.0359606	1525	asa_serum_p_acetic_acid_nmol	non-taxahfe	asa_serum_p_acetic_acid_nmol	-0.0261288	plasma acetate	ASA24 Dietary Recalls	plasma	Diet
rmse	standard	0.0567576	Preprocessor1_Model1	0.0611839	1525	asa_serum_p_acetic_acid_nmol	non-taxahfe	asa_serum_p_acetic_acid_nmol	-0.0723442	plasma acetate	ASA24 Dietary Recalls	plasma	Diet
rsq	standard	0.000718046	Preprocessor1_Model1	NA	1525	asa_serum_p_acetic_acid_nmol	non-taxahfe	asa_serum_p_acetic_acid_nmol	NA	plasma acetate	ASA24 Dietary Recalls	plasma	Diet
ccc	standard	0.131474	Preprocessor1_Model1	8.82829e-34	7268	asa_serum_p_acetic_acid_nmol	non-taxahfe	asa_serum_p_acetic_acid_nmol	1314744311713730	plasma acetate	ASA24 Dietary Recalls	plasma	Diet
mae	standard	0.0309358	Preprocessor1_Model1	0.0371173	7268	asa_serum_p_acetic_acid_nmol	non-taxahfe	asa_serum_p_acetic_acid_nmol	-0.166541	plasma acetate	ASA24 Dietary Recalls	plasma	Diet
rmse	standard	0.043685	Preprocessor1_Model1	0.0667424	7268	asa_serum_p_acetic_acid_nmol	non-taxahfe	asa_serum_p_acetic_acid_nmol	-0.345468	plasma acetate	ASA24 Dietary Recalls	plasma	Diet
rsq	standard	0.05455	Preprocessor1_Model1	NA	7268	asa_serum_p_acetic_acid_nmol	non-taxahfe	asa_serum_p_acetic_acid_nmol	NA	plasma acetate	ASA24 Dietary Recalls	plasma	Diet
ccc	standard	-0.0142425	Preprocessor1_Model1	-2.08649e-33	1378	asa_serum_p_acetic_acid_nmol	non-taxahfe	asa_serum_p_acetic_acid_nmol	-142424958527891	plasma acetate	ASA24 Dietary Recalls	plasma	Diet
mae	standard	0.0438863	Preprocessor1_Model1	0.0372738	1378	asa_serum_p_acetic_acid_nmol	non-taxahfe	asa_serum_p_acetic_acid_nmol	0.177403	plasma acetate	ASA24 Dietary Recalls	plasma	Diet
rmse	standard	0.0951004	Preprocessor1_Model1	0.0677594	1378	asa_serum_p_acetic_acid_nmol	non-taxahfe	asa_serum_p_acetic_acid_nmol	0.403502	plasma acetate	ASA24 Dietary Recalls	plasma	Diet
rsq	standard	0.00258792	Preprocessor1_Model1	NA	1378	asa_serum_p_acetic_acid_nmol	non-taxahfe	asa_serum_p_acetic_acid_nmol	NA	plasma acetate	ASA24 Dietary Recalls	plasma	Diet
ccc	standard	-0.0726178	Preprocessor1_Model1	0	400	asa_serum_p_butyric_acid_nmol	non-taxahfe	asa_serum_p_butyric_acid_nmol	-726178033698140	plasma butyrate	ASA24 Dietary Recalls	plasma	Diet
mae	standard	0.000137354	Preprocessor1_Model1	0.000151495	400	asa_serum_p_butyric_acid_nmol	non-taxahfe	asa_serum_p_butyric_acid_nmol	-0.0933398	plasma butyrate	ASA24 Dietary Recalls	plasma	Diet
rmse	standard	0.000162298	Preprocessor1_Model1	0.000205482	400	asa_serum_p_butyric_acid_nmol	non-taxahfe	asa_serum_p_butyric_acid_nmol	-0.210157	plasma butyrate	ASA24 Dietary Recalls	plasma	Diet
rsq	standard	0.0548513	Preprocessor1_Model1	NA	400	asa_serum_p_butyric_acid_nmol	non-taxahfe	asa_serum_p_butyric_acid_nmol	NA	plasma butyrate	ASA24 Dietary Recalls	plasma	Diet
ccc	standard	0.0259414	Preprocessor1_Model1	2.37979e-33	9142	asa_serum_p_butyric_acid_nmol	non-taxahfe	asa_serum_p_butyric_acid_nmol	259413945352663	plasma butyrate	ASA24 Dietary Recalls	plasma	Diet
mae	standard	0.000146457	Preprocessor1_Model1	0.000149278	9142	asa_serum_p_butyric_acid_nmol	non-taxahfe	asa_serum_p_butyric_acid_nmol	-0.0188934	plasma butyrate	ASA24 Dietary Recalls	plasma	Diet
rmse	standard	0.000184195	Preprocessor1_Model1	0.000198116	9142	asa_serum_p_butyric_acid_nmol	non-taxahfe	asa_serum_p_butyric_acid_nmol	-0.0702688	plasma butyrate	ASA24 Dietary Recalls	plasma	Diet
rsq	standard	0.0109384	Preprocessor1_Model1	NA	9142	asa_serum_p_butyric_acid_nmol	non-taxahfe	asa_serum_p_butyric_acid_nmol	NA	plasma butyrate	ASA24 Dietary Recalls	plasma	Diet
ccc	standard	0.0027338	Preprocessor1_Model1	4.31786e-33	607	asa_serum_p_butyric_acid_nmol	non-taxahfe	asa_serum_p_butyric_acid_nmol	2.7338e+13	plasma butyrate	ASA24 Dietary Recalls	plasma	Diet
mae	standard	0.000147553	Preprocessor1_Model1	0.000149603	607	asa_serum_p_butyric_acid_nmol	non-taxahfe	asa_serum_p_butyric_acid_nmol	-0.0137018	plasma butyrate	ASA24 Dietary Recalls	plasma	Diet
rmse	standard	0.000187836	Preprocessor1_Model1	0.000201117	607	asa_serum_p_butyric_acid_nmol	non-taxahfe	asa_serum_p_butyric_acid_nmol	-0.0660394	plasma butyrate	ASA24 Dietary Recalls	plasma	Diet
rsq	standard	8.91161e-05	Preprocessor1_Model1	NA	607	asa_serum_p_butyric_acid_nmol	non-taxahfe	asa_serum_p_butyric_acid_nmol	NA	plasma butyrate	ASA24 Dietary Recalls	plasma	Diet
ccc	standard	-0.0132314	Preprocessor1_Model1	3.77827e-34	7053	asa_serum_p_butyric_acid_nmol	non-taxahfe	asa_serum_p_butyric_acid_nmol	-132313556946570	plasma butyrate	ASA24 Dietary Recalls	plasma	Diet
mae	standard	0.000150134	Preprocessor1_Model1	0.00015216	7053	asa_serum_p_butyric_acid_nmol	non-taxahfe	asa_serum_p_butyric_acid_nmol	-0.0133144	plasma butyrate	ASA24 Dietary Recalls	plasma	Diet
rmse	standard	0.000201527	Preprocessor1_Model1	0.00020332	7053	asa_serum_p_butyric_acid_nmol	non-taxahfe	asa_serum_p_butyric_acid_nmol	-0.00881654	plasma butyrate	ASA24 Dietary Recalls	plasma	Diet
rsq	standard	0.00295003	Preprocessor1_Model1	NA	7053	asa_serum_p_butyric_acid_nmol	non-taxahfe	asa_serum_p_butyric_acid_nmol	NA	plasma butyrate	ASA24 Dietary Recalls	plasma	Diet
ccc	standard	0.00561596	Preprocessor1_Model1	2.97481e-33	507	asa_serum_p_butyric_acid_nmol	non-taxahfe	asa_serum_p_butyric_acid_nmol	5.61596e+13	plasma butyrate	ASA24 Dietary Recalls	plasma	Diet
mae	standard	0.000144825	Preprocessor1_Model1	0.000143069	507	asa_serum_p_butyric_acid_nmol	non-taxahfe	asa_serum_p_butyric_acid_nmol	0.0122761	plasma butyrate	ASA24 Dietary Recalls	plasma	Diet
rmse	standard	0.000201151	Preprocessor1_Model1	0.000192214	507	asa_serum_p_butyric_acid_nmol	non-taxahfe	asa_serum_p_butyric_acid_nmol	0.0464914	plasma butyrate	ASA24 Dietary Recalls	plasma	Diet
rsq	standard	0.000645297	Preprocessor1_Model1	NA	507	asa_serum_p_butyric_acid_nmol	non-taxahfe	asa_serum_p_butyric_acid_nmol	NA	plasma butyrate	ASA24 Dietary Recalls	plasma	Diet
ccc	standard	-0.00599295	Preprocessor1_Model1	0	8636	asa_serum_p_butyric_acid_nmol	non-taxahfe	asa_serum_p_butyric_acid_nmol	-59929533363155	plasma butyrate	ASA24 Dietary Recalls	plasma	Diet
mae	standard	0.000148606	Preprocessor1_Model1	0.000146474	8636	asa_serum_p_butyric_acid_nmol	non-taxahfe	asa_serum_p_butyric_acid_nmol	0.0145511	plasma butyrate	ASA24 Dietary Recalls	plasma	Diet
rmse	standard	0.000196099	Preprocessor1_Model1	0.000196468	8636	asa_serum_p_butyric_acid_nmol	non-taxahfe	asa_serum_p_butyric_acid_nmol	-0.00187809	plasma butyrate	ASA24 Dietary Recalls	plasma	Diet
rsq	standard	0.000755978	Preprocessor1_Model1	NA	8636	asa_serum_p_butyric_acid_nmol	non-taxahfe	asa_serum_p_butyric_acid_nmol	NA	plasma butyrate	ASA24 Dietary Recalls	plasma	Diet
ccc	standard	0.0219618	Preprocessor1_Model1	0	7471	asa_serum_p_butyric_acid_nmol	non-taxahfe	asa_serum_p_butyric_acid_nmol	219617610616898	plasma butyrate	ASA24 Dietary Recalls	plasma	Diet
mae	standard	0.000149165	Preprocessor1_Model1	0.000149714	7471	asa_serum_p_butyric_acid_nmol	non-taxahfe	asa_serum_p_butyric_acid_nmol	-0.00366772	plasma butyrate	ASA24 Dietary Recalls	plasma	Diet
rmse	standard	0.000185807	Preprocessor1_Model1	0.000203328	7471	asa_serum_p_butyric_acid_nmol	non-taxahfe	asa_serum_p_butyric_acid_nmol	-0.0861712	plasma butyrate	ASA24 Dietary Recalls	plasma	Diet
rsq	standard	0.00771376	Preprocessor1_Model1	NA	7471	asa_serum_p_butyric_acid_nmol	non-taxahfe	asa_serum_p_butyric_acid_nmol	NA	plasma butyrate	ASA24 Dietary Recalls	plasma	Diet
ccc	standard	0.00981368	Preprocessor1_Model1	5.56952e-34	1525	asa_serum_p_butyric_acid_nmol	non-taxahfe	asa_serum_p_butyric_acid_nmol	9.81368e+13	plasma butyrate	ASA24 Dietary Recalls	plasma	Diet
mae	standard	0.000168023	Preprocessor1_Model1	0.000150268	1525	asa_serum_p_butyric_acid_nmol	non-taxahfe	asa_serum_p_butyric_acid_nmol	0.118156	plasma butyrate	ASA24 Dietary Recalls	plasma	Diet
rmse	standard	0.000244279	Preprocessor1_Model1	0.00020344	1525	asa_serum_p_butyric_acid_nmol	non-taxahfe	asa_serum_p_butyric_acid_nmol	0.20074	plasma butyrate	ASA24 Dietary Recalls	plasma	Diet
rsq	standard	0.00338193	Preprocessor1_Model1	NA	1525	asa_serum_p_butyric_acid_nmol	non-taxahfe	asa_serum_p_butyric_acid_nmol	NA	plasma butyrate	ASA24 Dietary Recalls	plasma	Diet
ccc	standard	-0.0202366	Preprocessor1_Model1	0	7268	asa_serum_p_butyric_acid_nmol	non-taxahfe	asa_serum_p_butyric_acid_nmol	-202365944802758	plasma butyrate	ASA24 Dietary Recalls	plasma	Diet
mae	standard	0.000161513	Preprocessor1_Model1	0.000146361	7268	asa_serum_p_butyric_acid_nmol	non-taxahfe	asa_serum_p_butyric_acid_nmol	0.103523	plasma butyrate	ASA24 Dietary Recalls	plasma	Diet
rmse	standard	0.000232528	Preprocessor1_Model1	0.000196498	7268	asa_serum_p_butyric_acid_nmol	non-taxahfe	asa_serum_p_butyric_acid_nmol	0.183363	plasma butyrate	ASA24 Dietary Recalls	plasma	Diet
rsq	standard	0.0168419	Preprocessor1_Model1	NA	7268	asa_serum_p_butyric_acid_nmol	non-taxahfe	asa_serum_p_butyric_acid_nmol	NA	plasma butyrate	ASA24 Dietary Recalls	plasma	Diet
ccc	standard	-0.0214197	Preprocessor1_Model1	0	1378	asa_serum_p_butyric_acid_nmol	non-taxahfe	asa_serum_p_butyric_acid_nmol	-214196846018426	plasma butyrate	ASA24 Dietary Recalls	plasma	Diet
mae	standard	0.000143088	Preprocessor1_Model1	0.00014907	1378	asa_serum_p_butyric_acid_nmol	non-taxahfe	asa_serum_p_butyric_acid_nmol	-0.0401302	plasma butyrate	ASA24 Dietary Recalls	plasma	Diet
rmse	standard	0.00017838	Preprocessor1_Model1	0.000201375	1378	asa_serum_p_butyric_acid_nmol	non-taxahfe	asa_serum_p_butyric_acid_nmol	-0.114187	plasma butyrate	ASA24 Dietary Recalls	plasma	Diet
rsq	standard	0.00732338	Preprocessor1_Model1	NA	1378	asa_serum_p_butyric_acid_nmol	non-taxahfe	asa_serum_p_butyric_acid_nmol	NA	plasma butyrate	ASA24 Dietary Recalls	plasma	Diet
ccc	standard	0.000579319	Preprocessor1_Model1	2.28252e-33	400	asa_serum_p_propionic_acid_nmol	non-taxahfe	asa_serum_p_propionic_acid_nmol	5.79319e+12	plasma propionate	ASA24 Dietary Recalls	plasma	Diet
mae	standard	0.000501795	Preprocessor1_Model1	0.000504812	400	asa_serum_p_propionic_acid_nmol	non-taxahfe	asa_serum_p_propionic_acid_nmol	-0.00597505	plasma propionate	ASA24 Dietary Recalls	plasma	Diet
rmse	standard	0.000603617	Preprocessor1_Model1	0.000598637	400	asa_serum_p_propionic_acid_nmol	non-taxahfe	asa_serum_p_propionic_acid_nmol	0.0083188	plasma propionate	ASA24 Dietary Recalls	plasma	Diet
rsq	standard	6.02441e-06	Preprocessor1_Model1	NA	400	asa_serum_p_propionic_acid_nmol	non-taxahfe	asa_serum_p_propionic_acid_nmol	NA	plasma propionate	ASA24 Dietary Recalls	plasma	Diet
ccc	standard	0.0292478	Preprocessor1_Model1	2.55579e-35	9142	asa_serum_p_propionic_acid_nmol	non-taxahfe	asa_serum_p_propionic_acid_nmol	292478016110571	plasma propionate	ASA24 Dietary Recalls	plasma	Diet
mae	standard	0.000465005	Preprocessor1_Model1	0.000499529	9142	asa_serum_p_propionic_acid_nmol	non-taxahfe	asa_serum_p_propionic_acid_nmol	-0.0691139	plasma propionate	ASA24 Dietary Recalls	plasma	Diet
rmse	standard	0.000550605	Preprocessor1_Model1	0.000598838	9142	asa_serum_p_propionic_acid_nmol	non-taxahfe	asa_serum_p_propionic_acid_nmol	-0.0805442	plasma propionate	ASA24 Dietary Recalls	plasma	Diet
rsq	standard	0.0147427	Preprocessor1_Model1	NA	9142	asa_serum_p_propionic_acid_nmol	non-taxahfe	asa_serum_p_propionic_acid_nmol	NA	plasma propionate	ASA24 Dietary Recalls	plasma	Diet
ccc	standard	0.0700409	Preprocessor1_Model1	-5.87439e-34	607	asa_serum_p_propionic_acid_nmol	non-taxahfe	asa_serum_p_propionic_acid_nmol	700409300881073	plasma propionate	ASA24 Dietary Recalls	plasma	Diet
mae	standard	0.000450758	Preprocessor1_Model1	0.000488527	607	asa_serum_p_propionic_acid_nmol	non-taxahfe	asa_serum_p_propionic_acid_nmol	-0.0773104	plasma propionate	ASA24 Dietary Recalls	plasma	Diet
rmse	standard	0.000532743	Preprocessor1_Model1	0.00057488	607	asa_serum_p_propionic_acid_nmol	non-taxahfe	asa_serum_p_propionic_acid_nmol	-0.0732969	plasma propionate	ASA24 Dietary Recalls	plasma	Diet
rsq	standard	0.0803665	Preprocessor1_Model1	NA	607	asa_serum_p_propionic_acid_nmol	non-taxahfe	asa_serum_p_propionic_acid_nmol	NA	plasma propionate	ASA24 Dietary Recalls	plasma	Diet
ccc	standard	0.0206641	Preprocessor1_Model1	3.1323e-33	7053	asa_serum_p_propionic_acid_nmol	non-taxahfe	asa_serum_p_propionic_acid_nmol	206641131613614	plasma propionate	ASA24 Dietary Recalls	plasma	Diet
mae	standard	0.000458235	Preprocessor1_Model1	0.000493115	7053	asa_serum_p_propionic_acid_nmol	non-taxahfe	asa_serum_p_propionic_acid_nmol	-0.0707336	plasma propionate	ASA24 Dietary Recalls	plasma	Diet
rmse	standard	0.000576509	Preprocessor1_Model1	0.000588491	7053	asa_serum_p_propionic_acid_nmol	non-taxahfe	asa_serum_p_propionic_acid_nmol	-0.0203603	plasma propionate	ASA24 Dietary Recalls	plasma	Diet
rsq	standard	0.00726417	Preprocessor1_Model1	NA	7053	asa_serum_p_propionic_acid_nmol	non-taxahfe	asa_serum_p_propionic_acid_nmol	NA	plasma propionate	ASA24 Dietary Recalls	plasma	Diet
ccc	standard	0.0487372	Preprocessor1_Model1	-1.2113e-33	507	asa_serum_p_propionic_acid_nmol	non-taxahfe	asa_serum_p_propionic_acid_nmol	487372312061033	plasma propionate	ASA24 Dietary Recalls	plasma	Diet
mae	standard	0.000472403	Preprocessor1_Model1	0.000495571	507	asa_serum_p_propionic_acid_nmol	non-taxahfe	asa_serum_p_propionic_acid_nmol	-0.0467515	plasma propionate	ASA24 Dietary Recalls	plasma	Diet
rmse	standard	0.000548072	Preprocessor1_Model1	0.000587244	507	asa_serum_p_propionic_acid_nmol	non-taxahfe	asa_serum_p_propionic_acid_nmol	-0.066704	plasma propionate	ASA24 Dietary Recalls	plasma	Diet
rsq	standard	0.0471972	Preprocessor1_Model1	NA	507	asa_serum_p_propionic_acid_nmol	non-taxahfe	asa_serum_p_propionic_acid_nmol	NA	plasma propionate	ASA24 Dietary Recalls	plasma	Diet
ccc	standard	0.0101816	Preprocessor1_Model1	-6.01865e-33	8636	asa_serum_p_propionic_acid_nmol	non-taxahfe	asa_serum_p_propionic_acid_nmol	101816138334255	plasma propionate	ASA24 Dietary Recalls	plasma	Diet
mae	standard	0.000474063	Preprocessor1_Model1	0.000488713	8636	asa_serum_p_propionic_acid_nmol	non-taxahfe	asa_serum_p_propionic_acid_nmol	-0.0299764	plasma propionate	ASA24 Dietary Recalls	plasma	Diet
rmse	standard	0.000550369	Preprocessor1_Model1	0.00058042	8636	asa_serum_p_propionic_acid_nmol	non-taxahfe	asa_serum_p_propionic_acid_nmol	-0.0517754	plasma propionate	ASA24 Dietary Recalls	plasma	Diet
rsq	standard	0.00130377	Preprocessor1_Model1	NA	8636	asa_serum_p_propionic_acid_nmol	non-taxahfe	asa_serum_p_propionic_acid_nmol	NA	plasma propionate	ASA24 Dietary Recalls	plasma	Diet
ccc	standard	0.0282503	Preprocessor1_Model1	6.02325e-33	7471	asa_serum_p_propionic_acid_nmol	non-taxahfe	asa_serum_p_propionic_acid_nmol	282503083825694	plasma propionate	ASA24 Dietary Recalls	plasma	Diet
mae	standard	0.000492771	Preprocessor1_Model1	0.000493861	7471	asa_serum_p_propionic_acid_nmol	non-taxahfe	asa_serum_p_propionic_acid_nmol	-0.00220728	plasma propionate	ASA24 Dietary Recalls	plasma	Diet
rmse	standard	0.000582186	Preprocessor1_Model1	0.000586891	7471	asa_serum_p_propionic_acid_nmol	non-taxahfe	asa_serum_p_propionic_acid_nmol	-0.00801698	plasma propionate	ASA24 Dietary Recalls	plasma	Diet
rsq	standard	0.0157698	Preprocessor1_Model1	NA	7471	asa_serum_p_propionic_acid_nmol	non-taxahfe	asa_serum_p_propionic_acid_nmol	NA	plasma propionate	ASA24 Dietary Recalls	plasma	Diet
ccc	standard	0.029516	Preprocessor1_Model1	1.47206e-33	1525	asa_serum_p_propionic_acid_nmol	non-taxahfe	asa_serum_p_propionic_acid_nmol	295159544322289	plasma propionate	ASA24 Dietary Recalls	plasma	Diet
mae	standard	0.000491725	Preprocessor1_Model1	0.000507135	1525	asa_serum_p_propionic_acid_nmol	non-taxahfe	asa_serum_p_propionic_acid_nmol	-0.0303875	plasma propionate	ASA24 Dietary Recalls	plasma	Diet
rmse	standard	0.000610798	Preprocessor1_Model1	0.000607405	1525	asa_serum_p_propionic_acid_nmol	non-taxahfe	asa_serum_p_propionic_acid_nmol	0.00558491	plasma propionate	ASA24 Dietary Recalls	plasma	Diet
rsq	standard	0.0220542	Preprocessor1_Model1	NA	1525	asa_serum_p_propionic_acid_nmol	non-taxahfe	asa_serum_p_propionic_acid_nmol	NA	plasma propionate	ASA24 Dietary Recalls	plasma	Diet
ccc	standard	0.0373216	Preprocessor1_Model1	2.93639e-33	7268	asa_serum_p_propionic_acid_nmol	non-taxahfe	asa_serum_p_propionic_acid_nmol	373216027034892	plasma propionate	ASA24 Dietary Recalls	plasma	Diet
mae	standard	0.000494664	Preprocessor1_Model1	0.000490867	7268	asa_serum_p_propionic_acid_nmol	non-taxahfe	asa_serum_p_propionic_acid_nmol	0.00773417	plasma propionate	ASA24 Dietary Recalls	plasma	Diet
rmse	standard	0.000594662	Preprocessor1_Model1	0.00058359	7268	asa_serum_p_propionic_acid_nmol	non-taxahfe	asa_serum_p_propionic_acid_nmol	0.0189722	plasma propionate	ASA24 Dietary Recalls	plasma	Diet
rsq	standard	0.0286787	Preprocessor1_Model1	NA	7268	asa_serum_p_propionic_acid_nmol	non-taxahfe	asa_serum_p_propionic_acid_nmol	NA	plasma propionate	ASA24 Dietary Recalls	plasma	Diet
ccc	standard	0.0452218	Preprocessor1_Model1	-2.95609e-33	1378	asa_serum_p_propionic_acid_nmol	non-taxahfe	asa_serum_p_propionic_acid_nmol	452217651379222	plasma propionate	ASA24 Dietary Recalls	plasma	Diet
mae	standard	0.000510552	Preprocessor1_Model1	0.000499496	1378	asa_serum_p_propionic_acid_nmol	non-taxahfe	asa_serum_p_propionic_acid_nmol	0.0221336	plasma propionate	ASA24 Dietary Recalls	plasma	Diet
rmse	standard	0.000626369	Preprocessor1_Model1	0.000597776	1378	asa_serum_p_propionic_acid_nmol	non-taxahfe	asa_serum_p_propionic_acid_nmol	0.0478334	plasma propionate	ASA24 Dietary Recalls	plasma	Diet
rsq	standard	0.011682	Preprocessor1_Model1	NA	1378	asa_serum_p_propionic_acid_nmol	non-taxahfe	asa_serum_p_propionic_acid_nmol	NA	plasma propionate	ASA24 Dietary Recalls	plasma	Diet
ccc	standard	0.0290973	Preprocessor1_Model1	0	400	asa_serum_p_scfa_nmol_total	non-taxahfe	asa_serum_p_scfa_nmol_total	290972896607974	plasma total SCFAs	ASA24 Dietary Recalls	plasma	Diet
mae	standard	0.0403972	Preprocessor1_Model1	0.0382799	400	asa_serum_p_scfa_nmol_total	non-taxahfe	asa_serum_p_scfa_nmol_total	0.0553118	plasma total SCFAs	ASA24 Dietary Recalls	plasma	Diet
rmse	standard	0.0573963	Preprocessor1_Model1	0.0681018	400	asa_serum_p_scfa_nmol_total	non-taxahfe	asa_serum_p_scfa_nmol_total	-0.157199	plasma total SCFAs	ASA24 Dietary Recalls	plasma	Diet
rsq	standard	0.00294384	Preprocessor1_Model1	NA	400	asa_serum_p_scfa_nmol_total	non-taxahfe	asa_serum_p_scfa_nmol_total	NA	plasma total SCFAs	ASA24 Dietary Recalls	plasma	Diet
ccc	standard	0.00325096	Preprocessor1_Model1	5.52001e-33	9142	asa_serum_p_scfa_nmol_total	non-taxahfe	asa_serum_p_scfa_nmol_total	32509577206993	plasma total SCFAs	ASA24 Dietary Recalls	plasma	Diet
mae	standard	0.036679	Preprocessor1_Model1	0.0383976	9142	asa_serum_p_scfa_nmol_total	non-taxahfe	asa_serum_p_scfa_nmol_total	-0.0447572	plasma total SCFAs	ASA24 Dietary Recalls	plasma	Diet
rmse	standard	0.0599684	Preprocessor1_Model1	0.0703705	9142	asa_serum_p_scfa_nmol_total	non-taxahfe	asa_serum_p_scfa_nmol_total	-0.147819	plasma total SCFAs	ASA24 Dietary Recalls	plasma	Diet
rsq	standard	5.59365e-05	Preprocessor1_Model1	NA	9142	asa_serum_p_scfa_nmol_total	non-taxahfe	asa_serum_p_scfa_nmol_total	NA	plasma total SCFAs	ASA24 Dietary Recalls	plasma	Diet
ccc	standard	0.0429264	Preprocessor1_Model1	1.98434e-33	607	asa_serum_p_scfa_nmol_total	non-taxahfe	asa_serum_p_scfa_nmol_total	429263787530977	plasma total SCFAs	ASA24 Dietary Recalls	plasma	Diet
mae	standard	0.0320752	Preprocessor1_Model1	0.0389528	607	asa_serum_p_scfa_nmol_total	non-taxahfe	asa_serum_p_scfa_nmol_total	-0.17656	plasma total SCFAs	ASA24 Dietary Recalls	plasma	Diet
rmse	standard	0.0441028	Preprocessor1_Model1	0.0734996	607	asa_serum_p_scfa_nmol_total	non-taxahfe	asa_serum_p_scfa_nmol_total	-0.399958	plasma total SCFAs	ASA24 Dietary Recalls	plasma	Diet
rsq	standard	0.00566144	Preprocessor1_Model1	NA	607	asa_serum_p_scfa_nmol_total	non-taxahfe	asa_serum_p_scfa_nmol_total	NA	plasma total SCFAs	ASA24 Dietary Recalls	plasma	Diet
ccc	standard	-0.0243121	Preprocessor1_Model1	3.25237e-33	7053	asa_serum_p_scfa_nmol_total	non-taxahfe	asa_serum_p_scfa_nmol_total	-243120560878017	plasma total SCFAs	ASA24 Dietary Recalls	plasma	Diet
mae	standard	0.0313932	Preprocessor1_Model1	0.0381778	7053	asa_serum_p_scfa_nmol_total	non-taxahfe	asa_serum_p_scfa_nmol_total	-0.17771	plasma total SCFAs	ASA24 Dietary Recalls	plasma	Diet
rmse	standard	0.0448881	Preprocessor1_Model1	0.0697808	7053	asa_serum_p_scfa_nmol_total	non-taxahfe	asa_serum_p_scfa_nmol_total	-0.356727	plasma total SCFAs	ASA24 Dietary Recalls	plasma	Diet
rsq	standard	0.00184295	Preprocessor1_Model1	NA	7053	asa_serum_p_scfa_nmol_total	non-taxahfe	asa_serum_p_scfa_nmol_total	NA	plasma total SCFAs	ASA24 Dietary Recalls	plasma	Diet
ccc	standard	0.110805	Preprocessor1_Model1	-2.64953e-33	507	asa_serum_p_scfa_nmol_total	non-taxahfe	asa_serum_p_scfa_nmol_total	1108049714419160	plasma total SCFAs	ASA24 Dietary Recalls	plasma	Diet
mae	standard	0.028476	Preprocessor1_Model1	0.0379999	507	asa_serum_p_scfa_nmol_total	non-taxahfe	asa_serum_p_scfa_nmol_total	-0.25063	plasma total SCFAs	ASA24 Dietary Recalls	plasma	Diet
rmse	standard	0.0344003	Preprocessor1_Model1	0.0705425	507	asa_serum_p_scfa_nmol_total	non-taxahfe	asa_serum_p_scfa_nmol_total	-0.512346	plasma total SCFAs	ASA24 Dietary Recalls	plasma	Diet
rsq	standard	0.0441471	Preprocessor1_Model1	NA	507	asa_serum_p_scfa_nmol_total	non-taxahfe	asa_serum_p_scfa_nmol_total	NA	plasma total SCFAs	ASA24 Dietary Recalls	plasma	Diet
ccc	standard	-0.0357046	Preprocessor1_Model1	0	8636	asa_serum_p_scfa_nmol_total	non-taxahfe	asa_serum_p_scfa_nmol_total	-357045584382026	plasma total SCFAs	ASA24 Dietary Recalls	plasma	Diet
mae	standard	0.0369285	Preprocessor1_Model1	0.0399678	8636	asa_serum_p_scfa_nmol_total	non-taxahfe	asa_serum_p_scfa_nmol_total	-0.0760441	plasma total SCFAs	ASA24 Dietary Recalls	plasma	Diet
rmse	standard	0.0515366	Preprocessor1_Model1	0.0781481	8636	asa_serum_p_scfa_nmol_total	non-taxahfe	asa_serum_p_scfa_nmol_total	-0.340526	plasma total SCFAs	ASA24 Dietary Recalls	plasma	Diet
rsq	standard	0.00410229	Preprocessor1_Model1	NA	8636	asa_serum_p_scfa_nmol_total	non-taxahfe	asa_serum_p_scfa_nmol_total	NA	plasma total SCFAs	ASA24 Dietary Recalls	plasma	Diet
ccc	standard	0.0312975	Preprocessor1_Model1	0	7471	asa_serum_p_scfa_nmol_total	non-taxahfe	asa_serum_p_scfa_nmol_total	312975008249269	plasma total SCFAs	ASA24 Dietary Recalls	plasma	Diet
mae	standard	0.0539948	Preprocessor1_Model1	0.0405218	7471	asa_serum_p_scfa_nmol_total	non-taxahfe	asa_serum_p_scfa_nmol_total	0.332487	plasma total SCFAs	ASA24 Dietary Recalls	plasma	Diet
rmse	standard	0.122618	Preprocessor1_Model1	0.0743547	7471	asa_serum_p_scfa_nmol_total	non-taxahfe	asa_serum_p_scfa_nmol_total	0.649091	plasma total SCFAs	ASA24 Dietary Recalls	plasma	Diet
rsq	standard	0.0298843	Preprocessor1_Model1	NA	7471	asa_serum_p_scfa_nmol_total	non-taxahfe	asa_serum_p_scfa_nmol_total	NA	plasma total SCFAs	ASA24 Dietary Recalls	plasma	Diet
ccc	standard	0.00135175	Preprocessor1_Model1	0	1525	asa_serum_p_scfa_nmol_total	non-taxahfe	asa_serum_p_scfa_nmol_total	1.35175e+13	plasma total SCFAs	ASA24 Dietary Recalls	plasma	Diet
mae	standard	0.0366763	Preprocessor1_Model1	0.0360856	1525	asa_serum_p_scfa_nmol_total	non-taxahfe	asa_serum_p_scfa_nmol_total	0.0163679	plasma total SCFAs	ASA24 Dietary Recalls	plasma	Diet
rmse	standard	0.0568822	Preprocessor1_Model1	0.0613396	1525	asa_serum_p_scfa_nmol_total	non-taxahfe	asa_serum_p_scfa_nmol_total	-0.0726671	plasma total SCFAs	ASA24 Dietary Recalls	plasma	Diet
rsq	standard	9.98075e-06	Preprocessor1_Model1	NA	1525	asa_serum_p_scfa_nmol_total	non-taxahfe	asa_serum_p_scfa_nmol_total	NA	plasma total SCFAs	ASA24 Dietary Recalls	plasma	Diet
ccc	standard	0.0205469	Preprocessor1_Model1	0	7268	asa_serum_p_scfa_nmol_total	non-taxahfe	asa_serum_p_scfa_nmol_total	205469180153026	plasma total SCFAs	ASA24 Dietary Recalls	plasma	Diet
mae	standard	0.0414764	Preprocessor1_Model1	0.0356388	7268	asa_serum_p_scfa_nmol_total	non-taxahfe	asa_serum_p_scfa_nmol_total	0.1638	plasma total SCFAs	ASA24 Dietary Recalls	plasma	Diet
rmse	standard	0.0905103	Preprocessor1_Model1	0.0636554	7268	asa_serum_p_scfa_nmol_total	non-taxahfe	asa_serum_p_scfa_nmol_total	0.421879	plasma total SCFAs	ASA24 Dietary Recalls	plasma	Diet
rsq	standard	0.0056942	Preprocessor1_Model1	NA	7268	asa_serum_p_scfa_nmol_total	non-taxahfe	asa_serum_p_scfa_nmol_total	NA	plasma total SCFAs	ASA24 Dietary Recalls	plasma	Diet
ccc	standard	-0.0218093	Preprocessor1_Model1	-7.06946e-34	1378	asa_serum_p_scfa_nmol_total	non-taxahfe	asa_serum_p_scfa_nmol_total	-218093379167223	plasma total SCFAs	ASA24 Dietary Recalls	plasma	Diet
mae	standard	0.0484843	Preprocessor1_Model1	0.0380228	1378	asa_serum_p_scfa_nmol_total	non-taxahfe	asa_serum_p_scfa_nmol_total	0.275137	plasma total SCFAs	ASA24 Dietary Recalls	plasma	Diet
rmse	standard	0.0994986	Preprocessor1_Model1	0.0686827	1378	asa_serum_p_scfa_nmol_total	non-taxahfe	asa_serum_p_scfa_nmol_total	0.448669	plasma total SCFAs	ASA24 Dietary Recalls	plasma	Diet
rsq	standard	0.00670007	Preprocessor1_Model1	NA	1378	asa_serum_p_scfa_nmol_total	non-taxahfe	asa_serum_p_scfa_nmol_total	NA	plasma total SCFAs	ASA24 Dietary Recalls	plasma	Diet
ccc	standard	-0.00524855	Preprocessor1_Model1	1.30632e-34	400	ffq_fecal_acetate_norm_ratio_dist	non-taxahfe	ffq_fecal_acetate_norm_ratio_dist	-5.24855e+13	acetate-ratio	Food Frequency Questionnaire	fecal	Diet
mae	standard	0.05138	Preprocessor1_Model1	0.0485458	400	ffq_fecal_acetate_norm_ratio_dist	non-taxahfe	ffq_fecal_acetate_norm_ratio_dist	0.0583807	acetate-ratio	Food Frequency Questionnaire	fecal	Diet
rmse	standard	0.0643435	Preprocessor1_Model1	0.0588854	400	ffq_fecal_acetate_norm_ratio_dist	non-taxahfe	ffq_fecal_acetate_norm_ratio_dist	0.0926894	acetate-ratio	Food Frequency Questionnaire	fecal	Diet
rsq	standard	0.000180762	Preprocessor1_Model1	NA	400	ffq_fecal_acetate_norm_ratio_dist	non-taxahfe	ffq_fecal_acetate_norm_ratio_dist	NA	acetate-ratio	Food Frequency Questionnaire	fecal	Diet
ccc	standard	0.0234921	Preprocessor1_Model1	2.44281e-34	9142	ffq_fecal_acetate_norm_ratio_dist	non-taxahfe	ffq_fecal_acetate_norm_ratio_dist	234920865453643	acetate-ratio	Food Frequency Questionnaire	fecal	Diet
mae	standard	0.0506655	Preprocessor1_Model1	0.0498995	9142	ffq_fecal_acetate_norm_ratio_dist	non-taxahfe	ffq_fecal_acetate_norm_ratio_dist	0.0153512	acetate-ratio	Food Frequency Questionnaire	fecal	Diet
rmse	standard	0.0654472	Preprocessor1_Model1	0.0601813	9142	ffq_fecal_acetate_norm_ratio_dist	non-taxahfe	ffq_fecal_acetate_norm_ratio_dist	0.0875003	acetate-ratio	Food Frequency Questionnaire	fecal	Diet
rsq	standard	0.00604549	Preprocessor1_Model1	NA	9142	ffq_fecal_acetate_norm_ratio_dist	non-taxahfe	ffq_fecal_acetate_norm_ratio_dist	NA	acetate-ratio	Food Frequency Questionnaire	fecal	Diet
ccc	standard	-0.100879	Preprocessor1_Model1	4.17284e-34	607	ffq_fecal_acetate_norm_ratio_dist	non-taxahfe	ffq_fecal_acetate_norm_ratio_dist	-1008791314929650	acetate-ratio	Food Frequency Questionnaire	fecal	Diet
mae	standard	0.0559188	Preprocessor1_Model1	0.0508284	607	ffq_fecal_acetate_norm_ratio_dist	non-taxahfe	ffq_fecal_acetate_norm_ratio_dist	0.100148	acetate-ratio	Food Frequency Questionnaire	fecal	Diet
rmse	standard	0.0683454	Preprocessor1_Model1	0.0622808	607	ffq_fecal_acetate_norm_ratio_dist	non-taxahfe	ffq_fecal_acetate_norm_ratio_dist	0.0973758	acetate-ratio	Food Frequency Questionnaire	fecal	Diet
rsq	standard	0.0672898	Preprocessor1_Model1	NA	607	ffq_fecal_acetate_norm_ratio_dist	non-taxahfe	ffq_fecal_acetate_norm_ratio_dist	NA	acetate-ratio	Food Frequency Questionnaire	fecal	Diet
ccc	standard	-0.0878142	Preprocessor1_Model1	3.08102e-34	7053	ffq_fecal_acetate_norm_ratio_dist	non-taxahfe	ffq_fecal_acetate_norm_ratio_dist	-878141577214388	acetate-ratio	Food Frequency Questionnaire	fecal	Diet
mae	standard	0.0535202	Preprocessor1_Model1	0.0493625	7053	ffq_fecal_acetate_norm_ratio_dist	non-taxahfe	ffq_fecal_acetate_norm_ratio_dist	0.0842269	acetate-ratio	Food Frequency Questionnaire	fecal	Diet
rmse	standard	0.0677386	Preprocessor1_Model1	0.0602593	7053	ffq_fecal_acetate_norm_ratio_dist	non-taxahfe	ffq_fecal_acetate_norm_ratio_dist	0.124119	acetate-ratio	Food Frequency Questionnaire	fecal	Diet
rsq	standard	0.0507479	Preprocessor1_Model1	NA	7053	ffq_fecal_acetate_norm_ratio_dist	non-taxahfe	ffq_fecal_acetate_norm_ratio_dist	NA	acetate-ratio	Food Frequency Questionnaire	fecal	Diet
ccc	standard	-0.0463594	Preprocessor1_Model1	7.99266e-35	507	ffq_fecal_acetate_norm_ratio_dist	non-taxahfe	ffq_fecal_acetate_norm_ratio_dist	-463593611593940	acetate-ratio	Food Frequency Questionnaire	fecal	Diet
mae	standard	0.0539887	Preprocessor1_Model1	0.0506265	507	ffq_fecal_acetate_norm_ratio_dist	non-taxahfe	ffq_fecal_acetate_norm_ratio_dist	0.0664131	acetate-ratio	Food Frequency Questionnaire	fecal	Diet
rmse	standard	0.0662567	Preprocessor1_Model1	0.0619916	507	ffq_fecal_acetate_norm_ratio_dist	non-taxahfe	ffq_fecal_acetate_norm_ratio_dist	0.0688015	acetate-ratio	Food Frequency Questionnaire	fecal	Diet
rsq	standard	0.0168907	Preprocessor1_Model1	NA	507	ffq_fecal_acetate_norm_ratio_dist	non-taxahfe	ffq_fecal_acetate_norm_ratio_dist	NA	acetate-ratio	Food Frequency Questionnaire	fecal	Diet
ccc	standard	0.0190409	Preprocessor1_Model1	1.37332e-34	8636	ffq_fecal_acetate_norm_ratio_dist	non-taxahfe	ffq_fecal_acetate_norm_ratio_dist	190409277622092	acetate-ratio	Food Frequency Questionnaire	fecal	Diet
mae	standard	0.0491238	Preprocessor1_Model1	0.0499143	8636	ffq_fecal_acetate_norm_ratio_dist	non-taxahfe	ffq_fecal_acetate_norm_ratio_dist	-0.0158364	acetate-ratio	Food Frequency Questionnaire	fecal	Diet
rmse	standard	0.0618328	Preprocessor1_Model1	0.0606205	8636	ffq_fecal_acetate_norm_ratio_dist	non-taxahfe	ffq_fecal_acetate_norm_ratio_dist	0.0199972	acetate-ratio	Food Frequency Questionnaire	fecal	Diet
rsq	standard	0.00275033	Preprocessor1_Model1	NA	8636	ffq_fecal_acetate_norm_ratio_dist	non-taxahfe	ffq_fecal_acetate_norm_ratio_dist	NA	acetate-ratio	Food Frequency Questionnaire	fecal	Diet
ccc	standard	0.0040199	Preprocessor1_Model1	2.48456e-34	7471	ffq_fecal_acetate_norm_ratio_dist	non-taxahfe	ffq_fecal_acetate_norm_ratio_dist	4.0199e+13	acetate-ratio	Food Frequency Questionnaire	fecal	Diet
mae	standard	0.0491477	Preprocessor1_Model1	0.0496432	7471	ffq_fecal_acetate_norm_ratio_dist	non-taxahfe	ffq_fecal_acetate_norm_ratio_dist	-0.00998119	acetate-ratio	Food Frequency Questionnaire	fecal	Diet
rmse	standard	0.0613558	Preprocessor1_Model1	0.0602281	7471	ffq_fecal_acetate_norm_ratio_dist	non-taxahfe	ffq_fecal_acetate_norm_ratio_dist	0.0187233	acetate-ratio	Food Frequency Questionnaire	fecal	Diet
rsq	standard	0.000135787	Preprocessor1_Model1	NA	7471	ffq_fecal_acetate_norm_ratio_dist	non-taxahfe	ffq_fecal_acetate_norm_ratio_dist	NA	acetate-ratio	Food Frequency Questionnaire	fecal	Diet
ccc	standard	0.0350658	Preprocessor1_Model1	9.13058e-34	1525	ffq_fecal_acetate_norm_ratio_dist	non-taxahfe	ffq_fecal_acetate_norm_ratio_dist	350657781824877	acetate-ratio	Food Frequency Questionnaire	fecal	Diet
mae	standard	0.0551635	Preprocessor1_Model1	0.0501681	1525	ffq_fecal_acetate_norm_ratio_dist	non-taxahfe	ffq_fecal_acetate_norm_ratio_dist	0.0995727	acetate-ratio	Food Frequency Questionnaire	fecal	Diet
rmse	standard	0.0692301	Preprocessor1_Model1	0.0613655	1525	ffq_fecal_acetate_norm_ratio_dist	non-taxahfe	ffq_fecal_acetate_norm_ratio_dist	0.12816	acetate-ratio	Food Frequency Questionnaire	fecal	Diet
rsq	standard	0.0165211	Preprocessor1_Model1	NA	1525	ffq_fecal_acetate_norm_ratio_dist	non-taxahfe	ffq_fecal_acetate_norm_ratio_dist	NA	acetate-ratio	Food Frequency Questionnaire	fecal	Diet
ccc	standard	0.0312052	Preprocessor1_Model1	5.18017e-34	7268	ffq_fecal_acetate_norm_ratio_dist	non-taxahfe	ffq_fecal_acetate_norm_ratio_dist	312051847403855	acetate-ratio	Food Frequency Questionnaire	fecal	Diet
mae	standard	0.0502165	Preprocessor1_Model1	0.0497356	7268	ffq_fecal_acetate_norm_ratio_dist	non-taxahfe	ffq_fecal_acetate_norm_ratio_dist	0.00966875	acetate-ratio	Food Frequency Questionnaire	fecal	Diet
rmse	standard	0.0629513	Preprocessor1_Model1	0.0599027	7268	ffq_fecal_acetate_norm_ratio_dist	non-taxahfe	ffq_fecal_acetate_norm_ratio_dist	0.0508931	acetate-ratio	Food Frequency Questionnaire	fecal	Diet
rsq	standard	0.00642587	Preprocessor1_Model1	NA	7268	ffq_fecal_acetate_norm_ratio_dist	non-taxahfe	ffq_fecal_acetate_norm_ratio_dist	NA	acetate-ratio	Food Frequency Questionnaire	fecal	Diet
ccc	standard	0.0725075	Preprocessor1_Model1	2.41821e-34	1378	ffq_fecal_acetate_norm_ratio_dist	non-taxahfe	ffq_fecal_acetate_norm_ratio_dist	725074563120599	acetate-ratio	Food Frequency Questionnaire	fecal	Diet
mae	standard	0.0469463	Preprocessor1_Model1	0.0503018	1378	ffq_fecal_acetate_norm_ratio_dist	non-taxahfe	ffq_fecal_acetate_norm_ratio_dist	-0.0667063	acetate-ratio	Food Frequency Questionnaire	fecal	Diet
rmse	standard	0.0559326	Preprocessor1_Model1	0.061597	1378	ffq_fecal_acetate_norm_ratio_dist	non-taxahfe	ffq_fecal_acetate_norm_ratio_dist	-0.0919598	acetate-ratio	Food Frequency Questionnaire	fecal	Diet
rsq	standard	0.0531938	Preprocessor1_Model1	NA	1378	ffq_fecal_acetate_norm_ratio_dist	non-taxahfe	ffq_fecal_acetate_norm_ratio_dist	NA	acetate-ratio	Food Frequency Questionnaire	fecal	Diet
ccc	standard	0.00643834	Preprocessor1_Model1	9.25596e-32	400	ffq_fecal_acetate	non-taxahfe	ffq_fecal_acetate	6.43834e+13	acetate	Food Frequency Questionnaire	fecal	Diet
mae	standard	6.79598	Preprocessor1_Model1	6.77184	400	ffq_fecal_acetate	non-taxahfe	ffq_fecal_acetate	0.00356451	acetate	Food Frequency Questionnaire	fecal	Diet
rmse	standard	9.00419	Preprocessor1_Model1	8.60647	400	ffq_fecal_acetate	non-taxahfe	ffq_fecal_acetate	0.0462113	acetate	Food Frequency Questionnaire	fecal	Diet
rsq	standard	0.000450073	Preprocessor1_Model1	NA	400	ffq_fecal_acetate	non-taxahfe	ffq_fecal_acetate	NA	acetate	Food Frequency Questionnaire	fecal	Diet
ccc	standard	0.11013	Preprocessor1_Model1	9.92618e-32	9142	ffq_fecal_acetate	non-taxahfe	ffq_fecal_acetate	1101299756269610	acetate	Food Frequency Questionnaire	fecal	Diet
mae	standard	7.05504	Preprocessor1_Model1	6.79465	9142	ffq_fecal_acetate	non-taxahfe	ffq_fecal_acetate	0.0383233	acetate	Food Frequency Questionnaire	fecal	Diet
rmse	standard	9.35841	Preprocessor1_Model1	8.60493	9142	ffq_fecal_acetate	non-taxahfe	ffq_fecal_acetate	0.0875635	acetate	Food Frequency Questionnaire	fecal	Diet
rsq	standard	0.0709839	Preprocessor1_Model1	NA	9142	ffq_fecal_acetate	non-taxahfe	ffq_fecal_acetate	NA	acetate	Food Frequency Questionnaire	fecal	Diet
ccc	standard	-0.00024498	Preprocessor1_Model1	5.25461e-32	607	ffq_fecal_acetate	non-taxahfe	ffq_fecal_acetate	-2.4498e+12	acetate	Food Frequency Questionnaire	fecal	Diet
mae	standard	7.3213	Preprocessor1_Model1	6.977	607	ffq_fecal_acetate	non-taxahfe	ffq_fecal_acetate	0.0493482	acetate	Food Frequency Questionnaire	fecal	Diet
rmse	standard	9.46007	Preprocessor1_Model1	8.8525	607	ffq_fecal_acetate	non-taxahfe	ffq_fecal_acetate	0.0686328	acetate	Food Frequency Questionnaire	fecal	Diet
rsq	standard	9.32723e-07	Preprocessor1_Model1	NA	607	ffq_fecal_acetate	non-taxahfe	ffq_fecal_acetate	NA	acetate	Food Frequency Questionnaire	fecal	Diet
ccc	standard	0.0393404	Preprocessor1_Model1	1.11455e-31	7053	ffq_fecal_acetate	non-taxahfe	ffq_fecal_acetate	393403998913662	acetate	Food Frequency Questionnaire	fecal	Diet
mae	standard	6.62246	Preprocessor1_Model1	6.90809	7053	ffq_fecal_acetate	non-taxahfe	ffq_fecal_acetate	-0.041347	acetate	Food Frequency Questionnaire	fecal	Diet
rmse	standard	8.44339	Preprocessor1_Model1	8.67386	7053	ffq_fecal_acetate	non-taxahfe	ffq_fecal_acetate	-0.0265708	acetate	Food Frequency Questionnaire	fecal	Diet
rsq	standard	0.0355853	Preprocessor1_Model1	NA	7053	ffq_fecal_acetate	non-taxahfe	ffq_fecal_acetate	NA	acetate	Food Frequency Questionnaire	fecal	Diet
ccc	standard	0.0925016	Preprocessor1_Model1	5.06872e-32	507	ffq_fecal_acetate	non-taxahfe	ffq_fecal_acetate	925015857318522	acetate	Food Frequency Questionnaire	fecal	Diet
mae	standard	7.24742	Preprocessor1_Model1	6.81645	507	ffq_fecal_acetate	non-taxahfe	ffq_fecal_acetate	0.0632247	acetate	Food Frequency Questionnaire	fecal	Diet
rmse	standard	10.0523	Preprocessor1_Model1	8.77519	507	ffq_fecal_acetate	non-taxahfe	ffq_fecal_acetate	0.145538	acetate	Food Frequency Questionnaire	fecal	Diet
rsq	standard	0.122475	Preprocessor1_Model1	NA	507	ffq_fecal_acetate	non-taxahfe	ffq_fecal_acetate	NA	acetate	Food Frequency Questionnaire	fecal	Diet
ccc	standard	0.0311689	Preprocessor1_Model1	7.50862e-32	8636	ffq_fecal_acetate	non-taxahfe	ffq_fecal_acetate	311689124070027	acetate	Food Frequency Questionnaire	fecal	Diet
mae	standard	7.00873	Preprocessor1_Model1	6.9528	8636	ffq_fecal_acetate	non-taxahfe	ffq_fecal_acetate	0.00804481	acetate	Food Frequency Questionnaire	fecal	Diet
rmse	standard	8.57282	Preprocessor1_Model1	8.82377	8636	ffq_fecal_acetate	non-taxahfe	ffq_fecal_acetate	-0.0284399	acetate	Food Frequency Questionnaire	fecal	Diet
rsq	standard	0.00802857	Preprocessor1_Model1	NA	8636	ffq_fecal_acetate	non-taxahfe	ffq_fecal_acetate	NA	acetate	Food Frequency Questionnaire	fecal	Diet
ccc	standard	-0.0135976	Preprocessor1_Model1	6.34933e-32	7471	ffq_fecal_acetate	non-taxahfe	ffq_fecal_acetate	-135976164147135	acetate	Food Frequency Questionnaire	fecal	Diet
mae	standard	6.65988	Preprocessor1_Model1	6.933	7471	ffq_fecal_acetate	non-taxahfe	ffq_fecal_acetate	-0.0393943	acetate	Food Frequency Questionnaire	fecal	Diet
rmse	standard	8.4123	Preprocessor1_Model1	8.78581	7471	ffq_fecal_acetate	non-taxahfe	ffq_fecal_acetate	-0.0425128	acetate	Food Frequency Questionnaire	fecal	Diet
rsq	standard	0.000840534	Preprocessor1_Model1	NA	7471	ffq_fecal_acetate	non-taxahfe	ffq_fecal_acetate	NA	acetate	Food Frequency Questionnaire	fecal	Diet
ccc	standard	0.057184	Preprocessor1_Model1	8.81899e-32	1525	ffq_fecal_acetate	non-taxahfe	ffq_fecal_acetate	571839885406408	acetate	Food Frequency Questionnaire	fecal	Diet
mae	standard	6.87642	Preprocessor1_Model1	6.99608	1525	ffq_fecal_acetate	non-taxahfe	ffq_fecal_acetate	-0.0171033	acetate	Food Frequency Questionnaire	fecal	Diet
rmse	standard	9.00413	Preprocessor1_Model1	8.91237	1525	ffq_fecal_acetate	non-taxahfe	ffq_fecal_acetate	0.0102956	acetate	Food Frequency Questionnaire	fecal	Diet
rsq	standard	0.0200555	Preprocessor1_Model1	NA	1525	ffq_fecal_acetate	non-taxahfe	ffq_fecal_acetate	NA	acetate	Food Frequency Questionnaire	fecal	Diet
ccc	standard	0.0148005	Preprocessor1_Model1	9.96612e-32	7268	ffq_fecal_acetate	non-taxahfe	ffq_fecal_acetate	148005306227151	acetate	Food Frequency Questionnaire	fecal	Diet
mae	standard	7.91299	Preprocessor1_Model1	6.85166	7268	ffq_fecal_acetate	non-taxahfe	ffq_fecal_acetate	0.154902	acetate	Food Frequency Questionnaire	fecal	Diet
rmse	standard	10.1337	Preprocessor1_Model1	8.66566	7268	ffq_fecal_acetate	non-taxahfe	ffq_fecal_acetate	0.169411	acetate	Food Frequency Questionnaire	fecal	Diet
rsq	standard	0.00196653	Preprocessor1_Model1	NA	7268	ffq_fecal_acetate	non-taxahfe	ffq_fecal_acetate	NA	acetate	Food Frequency Questionnaire	fecal	Diet
ccc	standard	0.0188454	Preprocessor1_Model1	7.24138e-32	1378	ffq_fecal_acetate	non-taxahfe	ffq_fecal_acetate	188454263350320	acetate	Food Frequency Questionnaire	fecal	Diet
mae	standard	7.10249	Preprocessor1_Model1	6.73579	1378	ffq_fecal_acetate	non-taxahfe	ffq_fecal_acetate	0.0544396	acetate	Food Frequency Questionnaire	fecal	Diet
rmse	standard	8.8477	Preprocessor1_Model1	8.53917	1378	ffq_fecal_acetate	non-taxahfe	ffq_fecal_acetate	0.0361308	acetate	Food Frequency Questionnaire	fecal	Diet
rsq	standard	0.00742699	Preprocessor1_Model1	NA	1378	ffq_fecal_acetate	non-taxahfe	ffq_fecal_acetate	NA	acetate	Food Frequency Questionnaire	fecal	Diet
ccc	standard	0.0182924	Preprocessor1_Model1	2.88657e-34	400	ffq_fecal_butyrate_norm_ratio_dist	non-taxahfe	ffq_fecal_new_butyrate_norm_ratio_dist	182924170108088	butyrate-ratio	Food Frequency Questionnaire	fecal	Diet
mae	standard	0.0405926	Preprocessor1_Model1	0.0437167	400	ffq_fecal_butyrate_norm_ratio_dist	non-taxahfe	ffq_fecal_new_butyrate_norm_ratio_dist	-0.0714622	butyrate-ratio	Food Frequency Questionnaire	fecal	Diet
rmse	standard	0.0516248	Preprocessor1_Model1	0.0553462	400	ffq_fecal_butyrate_norm_ratio_dist	non-taxahfe	ffq_fecal_new_butyrate_norm_ratio_dist	-0.0672385	butyrate-ratio	Food Frequency Questionnaire	fecal	Diet
rsq	standard	0.00693849	Preprocessor1_Model1	NA	400	ffq_fecal_butyrate_norm_ratio_dist	non-taxahfe	ffq_fecal_new_butyrate_norm_ratio_dist	NA	butyrate-ratio	Food Frequency Questionnaire	fecal	Diet
ccc	standard	0.00315455	Preprocessor1_Model1	9.75654e-35	9142	ffq_fecal_butyrate_norm_ratio_dist	non-taxahfe	ffq_fecal_new_butyrate_norm_ratio_dist	3.15455e+13	butyrate-ratio	Food Frequency Questionnaire	fecal	Diet
mae	standard	0.0432614	Preprocessor1_Model1	0.0433322	9142	ffq_fecal_butyrate_norm_ratio_dist	non-taxahfe	ffq_fecal_new_butyrate_norm_ratio_dist	-0.00163322	butyrate-ratio	Food Frequency Questionnaire	fecal	Diet
rmse	standard	0.056146	Preprocessor1_Model1	0.0544145	9142	ffq_fecal_butyrate_norm_ratio_dist	non-taxahfe	ffq_fecal_new_butyrate_norm_ratio_dist	0.0318212	butyrate-ratio	Food Frequency Questionnaire	fecal	Diet
rsq	standard	0.000150769	Preprocessor1_Model1	NA	9142	ffq_fecal_butyrate_norm_ratio_dist	non-taxahfe	ffq_fecal_new_butyrate_norm_ratio_dist	NA	butyrate-ratio	Food Frequency Questionnaire	fecal	Diet
ccc	standard	-0.0142377	Preprocessor1_Model1	6.78686e-34	607	ffq_fecal_butyrate_norm_ratio_dist	non-taxahfe	ffq_fecal_new_butyrate_norm_ratio_dist	-142377220516788	butyrate-ratio	Food Frequency Questionnaire	fecal	Diet
mae	standard	0.0465668	Preprocessor1_Model1	0.0423815	607	ffq_fecal_butyrate_norm_ratio_dist	non-taxahfe	ffq_fecal_new_butyrate_norm_ratio_dist	0.0987514	butyrate-ratio	Food Frequency Questionnaire	fecal	Diet
rmse	standard	0.0589386	Preprocessor1_Model1	0.0528894	607	ffq_fecal_butyrate_norm_ratio_dist	non-taxahfe	ffq_fecal_new_butyrate_norm_ratio_dist	0.114374	butyrate-ratio	Food Frequency Questionnaire	fecal	Diet
rsq	standard	0.0022852	Preprocessor1_Model1	NA	607	ffq_fecal_butyrate_norm_ratio_dist	non-taxahfe	ffq_fecal_new_butyrate_norm_ratio_dist	NA	butyrate-ratio	Food Frequency Questionnaire	fecal	Diet
ccc	standard	-0.0212149	Preprocessor1_Model1	6.50906e-34	7053	ffq_fecal_butyrate_norm_ratio_dist	non-taxahfe	ffq_fecal_new_butyrate_norm_ratio_dist	-212148533346009	butyrate-ratio	Food Frequency Questionnaire	fecal	Diet
mae	standard	0.0419542	Preprocessor1_Model1	0.0442583	7053	ffq_fecal_butyrate_norm_ratio_dist	non-taxahfe	ffq_fecal_new_butyrate_norm_ratio_dist	-0.0520603	butyrate-ratio	Food Frequency Questionnaire	fecal	Diet
rmse	standard	0.0514971	Preprocessor1_Model1	0.0558511	7053	ffq_fecal_butyrate_norm_ratio_dist	non-taxahfe	ffq_fecal_new_butyrate_norm_ratio_dist	-0.0779577	butyrate-ratio	Food Frequency Questionnaire	fecal	Diet
rsq	standard	0.00658582	Preprocessor1_Model1	NA	7053	ffq_fecal_butyrate_norm_ratio_dist	non-taxahfe	ffq_fecal_new_butyrate_norm_ratio_dist	NA	butyrate-ratio	Food Frequency Questionnaire	fecal	Diet
ccc	standard	-0.0153435	Preprocessor1_Model1	2.91113e-34	507	ffq_fecal_butyrate_norm_ratio_dist	non-taxahfe	ffq_fecal_new_butyrate_norm_ratio_dist	-153435204600119	butyrate-ratio	Food Frequency Questionnaire	fecal	Diet
mae	standard	0.0459759	Preprocessor1_Model1	0.0430252	507	ffq_fecal_butyrate_norm_ratio_dist	non-taxahfe	ffq_fecal_new_butyrate_norm_ratio_dist	0.0685814	butyrate-ratio	Food Frequency Questionnaire	fecal	Diet
rmse	standard	0.0567981	Preprocessor1_Model1	0.0538001	507	ffq_fecal_butyrate_norm_ratio_dist	non-taxahfe	ffq_fecal_new_butyrate_norm_ratio_dist	0.0557259	butyrate-ratio	Food Frequency Questionnaire	fecal	Diet
rsq	standard	0.00145071	Preprocessor1_Model1	NA	507	ffq_fecal_butyrate_norm_ratio_dist	non-taxahfe	ffq_fecal_new_butyrate_norm_ratio_dist	NA	butyrate-ratio	Food Frequency Questionnaire	fecal	Diet
ccc	standard	0.0384773	Preprocessor1_Model1	6.2614e-34	8636	ffq_fecal_butyrate_norm_ratio_dist	non-taxahfe	ffq_fecal_new_butyrate_norm_ratio_dist	384772827763656	butyrate-ratio	Food Frequency Questionnaire	fecal	Diet
mae	standard	0.0404889	Preprocessor1_Model1	0.0430891	8636	ffq_fecal_butyrate_norm_ratio_dist	non-taxahfe	ffq_fecal_new_butyrate_norm_ratio_dist	-0.0603439	butyrate-ratio	Food Frequency Questionnaire	fecal	Diet
rmse	standard	0.0508911	Preprocessor1_Model1	0.0543756	8636	ffq_fecal_butyrate_norm_ratio_dist	non-taxahfe	ffq_fecal_new_butyrate_norm_ratio_dist	-0.0640819	butyrate-ratio	Food Frequency Questionnaire	fecal	Diet
rsq	standard	0.0364454	Preprocessor1_Model1	NA	8636	ffq_fecal_butyrate_norm_ratio_dist	non-taxahfe	ffq_fecal_new_butyrate_norm_ratio_dist	NA	butyrate-ratio	Food Frequency Questionnaire	fecal	Diet
ccc	standard	-0.0340754	Preprocessor1_Model1	6.66151e-34	7471	ffq_fecal_butyrate_norm_ratio_dist	non-taxahfe	ffq_fecal_new_butyrate_norm_ratio_dist	-340754428254834	butyrate-ratio	Food Frequency Questionnaire	fecal	Diet
mae	standard	0.040759	Preprocessor1_Model1	0.0428812	7471	ffq_fecal_butyrate_norm_ratio_dist	non-taxahfe	ffq_fecal_new_butyrate_norm_ratio_dist	-0.0494902	butyrate-ratio	Food Frequency Questionnaire	fecal	Diet
rmse	standard	0.0499176	Preprocessor1_Model1	0.053826	7471	ffq_fecal_butyrate_norm_ratio_dist	non-taxahfe	ffq_fecal_new_butyrate_norm_ratio_dist	-0.0726111	butyrate-ratio	Food Frequency Questionnaire	fecal	Diet
rsq	standard	0.02	Preprocessor1_Model1	NA	7471	ffq_fecal_butyrate_norm_ratio_dist	non-taxahfe	ffq_fecal_new_butyrate_norm_ratio_dist	NA	butyrate-ratio	Food Frequency Questionnaire	fecal	Diet
ccc	standard	0.0337553	Preprocessor1_Model1	1.15458e-34	1525	ffq_fecal_butyrate_norm_ratio_dist	non-taxahfe	ffq_fecal_new_butyrate_norm_ratio_dist	337552567195984	butyrate-ratio	Food Frequency Questionnaire	fecal	Diet
mae	standard	0.0449411	Preprocessor1_Model1	0.0425067	1525	ffq_fecal_butyrate_norm_ratio_dist	non-taxahfe	ffq_fecal_new_butyrate_norm_ratio_dist	0.0572731	butyrate-ratio	Food Frequency Questionnaire	fecal	Diet
rmse	standard	0.0571343	Preprocessor1_Model1	0.0534897	1525	ffq_fecal_butyrate_norm_ratio_dist	non-taxahfe	ffq_fecal_new_butyrate_norm_ratio_dist	0.0681369	butyrate-ratio	Food Frequency Questionnaire	fecal	Diet
rsq	standard	0.0370444	Preprocessor1_Model1	NA	1525	ffq_fecal_butyrate_norm_ratio_dist	non-taxahfe	ffq_fecal_new_butyrate_norm_ratio_dist	NA	butyrate-ratio	Food Frequency Questionnaire	fecal	Diet
ccc	standard	3.25757e-05	Preprocessor1_Model1	3.73708e-34	7268	ffq_fecal_butyrate_norm_ratio_dist	non-taxahfe	ffq_fecal_new_butyrate_norm_ratio_dist	3.25757e+11	butyrate-ratio	Food Frequency Questionnaire	fecal	Diet
mae	standard	0.0459434	Preprocessor1_Model1	0.0431029	7268	ffq_fecal_butyrate_norm_ratio_dist	non-taxahfe	ffq_fecal_new_butyrate_norm_ratio_dist	0.0658999	butyrate-ratio	Food Frequency Questionnaire	fecal	Diet
rmse	standard	0.0592962	Preprocessor1_Model1	0.0546957	7268	ffq_fecal_butyrate_norm_ratio_dist	non-taxahfe	ffq_fecal_new_butyrate_norm_ratio_dist	0.0841112	butyrate-ratio	Food Frequency Questionnaire	fecal	Diet
rsq	standard	2.35661e-08	Preprocessor1_Model1	NA	7268	ffq_fecal_butyrate_norm_ratio_dist	non-taxahfe	ffq_fecal_new_butyrate_norm_ratio_dist	NA	butyrate-ratio	Food Frequency Questionnaire	fecal	Diet
ccc	standard	0.0518416	Preprocessor1_Model1	8.09273e-34	1378	ffq_fecal_butyrate_norm_ratio_dist	non-taxahfe	ffq_fecal_new_butyrate_norm_ratio_dist	518415917259562	butyrate-ratio	Food Frequency Questionnaire	fecal	Diet
mae	standard	0.0399113	Preprocessor1_Model1	0.043716	1378	ffq_fecal_butyrate_norm_ratio_dist	non-taxahfe	ffq_fecal_new_butyrate_norm_ratio_dist	-0.0870313	butyrate-ratio	Food Frequency Questionnaire	fecal	Diet
rmse	standard	0.0493991	Preprocessor1_Model1	0.0555299	1378	ffq_fecal_butyrate_norm_ratio_dist	non-taxahfe	ffq_fecal_new_butyrate_norm_ratio_dist	-0.110405	butyrate-ratio	Food Frequency Questionnaire	fecal	Diet
rsq	standard	0.0648605	Preprocessor1_Model1	NA	1378	ffq_fecal_butyrate_norm_ratio_dist	non-taxahfe	ffq_fecal_new_butyrate_norm_ratio_dist	NA	butyrate-ratio	Food Frequency Questionnaire	fecal	Diet
ccc	standard	-0.00266088	Preprocessor1_Model1	6.39948e-33	400	ffq_fecal_butyrate	non-taxahfe	ffq_fecal_new_butyrate	-2.66088e+13	butyrate	Food Frequency Questionnaire	fecal	Diet
mae	standard	4.30272	Preprocessor1_Model1	4.01519	400	ffq_fecal_butyrate	non-taxahfe	ffq_fecal_new_butyrate	0.0716108	butyrate	Food Frequency Questionnaire	fecal	Diet
rmse	standard	5.62834	Preprocessor1_Model1	5.28333	400	ffq_fecal_butyrate	non-taxahfe	ffq_fecal_new_butyrate	0.0653015	butyrate	Food Frequency Questionnaire	fecal	Diet
rsq	standard	8.11306e-05	Preprocessor1_Model1	NA	400	ffq_fecal_butyrate	non-taxahfe	ffq_fecal_new_butyrate	NA	butyrate	Food Frequency Questionnaire	fecal	Diet
ccc	standard	-0.00638756	Preprocessor1_Model1	2.47641e-32	9142	ffq_fecal_butyrate	non-taxahfe	ffq_fecal_new_butyrate	-63875611938417	butyrate	Food Frequency Questionnaire	fecal	Diet
mae	standard	4.47944	Preprocessor1_Model1	4.145	9142	ffq_fecal_butyrate	non-taxahfe	ffq_fecal_new_butyrate	0.0806856	butyrate	Food Frequency Questionnaire	fecal	Diet
rmse	standard	5.99346	Preprocessor1_Model1	5.48302	9142	ffq_fecal_butyrate	non-taxahfe	ffq_fecal_new_butyrate	0.093095	butyrate	Food Frequency Questionnaire	fecal	Diet
rsq	standard	0.00052597	Preprocessor1_Model1	NA	9142	ffq_fecal_butyrate	non-taxahfe	ffq_fecal_new_butyrate	NA	butyrate	Food Frequency Questionnaire	fecal	Diet
ccc	standard	-0.0107948	Preprocessor1_Model1	1.46675e-32	607	ffq_fecal_butyrate	non-taxahfe	ffq_fecal_new_butyrate	-107948347258169	butyrate	Food Frequency Questionnaire	fecal	Diet
mae	standard	3.82225	Preprocessor1_Model1	3.98302	607	ffq_fecal_butyrate	non-taxahfe	ffq_fecal_new_butyrate	-0.040364	butyrate	Food Frequency Questionnaire	fecal	Diet
rmse	standard	4.73968	Preprocessor1_Model1	5.27221	607	ffq_fecal_butyrate	non-taxahfe	ffq_fecal_new_butyrate	-0.101007	butyrate	Food Frequency Questionnaire	fecal	Diet
rsq	standard	0.00112092	Preprocessor1_Model1	NA	607	ffq_fecal_butyrate	non-taxahfe	ffq_fecal_new_butyrate	NA	butyrate	Food Frequency Questionnaire	fecal	Diet
ccc	standard	-0.00604121	Preprocessor1_Model1	7.61396e-33	7053	ffq_fecal_butyrate	non-taxahfe	ffq_fecal_new_butyrate	-6.04121e+13	butyrate	Food Frequency Questionnaire	fecal	Diet
mae	standard	3.84505	Preprocessor1_Model1	3.9979	7053	ffq_fecal_butyrate	non-taxahfe	ffq_fecal_new_butyrate	-0.0382336	butyrate	Food Frequency Questionnaire	fecal	Diet
rmse	standard	4.80861	Preprocessor1_Model1	5.34212	7053	ffq_fecal_butyrate	non-taxahfe	ffq_fecal_new_butyrate	-0.0998693	butyrate	Food Frequency Questionnaire	fecal	Diet
rsq	standard	0.000476947	Preprocessor1_Model1	NA	7053	ffq_fecal_butyrate	non-taxahfe	ffq_fecal_new_butyrate	NA	butyrate	Food Frequency Questionnaire	fecal	Diet
ccc	standard	-0.0568726	Preprocessor1_Model1	1.74574e-32	507	ffq_fecal_butyrate	non-taxahfe	ffq_fecal_new_butyrate	-568726283546722	butyrate	Food Frequency Questionnaire	fecal	Diet
mae	standard	4.50651	Preprocessor1_Model1	4.0183	507	ffq_fecal_butyrate	non-taxahfe	ffq_fecal_new_butyrate	0.121496	butyrate	Food Frequency Questionnaire	fecal	Diet
rmse	standard	5.97857	Preprocessor1_Model1	5.30325	507	ffq_fecal_butyrate	non-taxahfe	ffq_fecal_new_butyrate	0.127342	butyrate	Food Frequency Questionnaire	fecal	Diet
rsq	standard	0.00918902	Preprocessor1_Model1	NA	507	ffq_fecal_butyrate	non-taxahfe	ffq_fecal_new_butyrate	NA	butyrate	Food Frequency Questionnaire	fecal	Diet
ccc	standard	-0.0319308	Preprocessor1_Model1	1.07575e-32	8636	ffq_fecal_butyrate	non-taxahfe	ffq_fecal_new_butyrate	-319308281820208	butyrate	Food Frequency Questionnaire	fecal	Diet
mae	standard	4.14055	Preprocessor1_Model1	3.98912	8636	ffq_fecal_butyrate	non-taxahfe	ffq_fecal_new_butyrate	0.0379608	butyrate	Food Frequency Questionnaire	fecal	Diet
rmse	standard	5.49562	Preprocessor1_Model1	5.22068	8636	ffq_fecal_butyrate	non-taxahfe	ffq_fecal_new_butyrate	0.0526633	butyrate	Food Frequency Questionnaire	fecal	Diet
rsq	standard	0.0227652	Preprocessor1_Model1	NA	8636	ffq_fecal_butyrate	non-taxahfe	ffq_fecal_new_butyrate	NA	butyrate	Food Frequency Questionnaire	fecal	Diet
ccc	standard	-0.025848	Preprocessor1_Model1	1.94068e-32	7471	ffq_fecal_butyrate	non-taxahfe	ffq_fecal_new_butyrate	-258479681802950	butyrate	Food Frequency Questionnaire	fecal	Diet
mae	standard	4.43595	Preprocessor1_Model1	3.93989	7471	ffq_fecal_butyrate	non-taxahfe	ffq_fecal_new_butyrate	0.125908	butyrate	Food Frequency Questionnaire	fecal	Diet
rmse	standard	5.82517	Preprocessor1_Model1	5.18496	7471	ffq_fecal_butyrate	non-taxahfe	ffq_fecal_new_butyrate	0.123475	butyrate	Food Frequency Questionnaire	fecal	Diet
rsq	standard	0.0174544	Preprocessor1_Model1	NA	7471	ffq_fecal_butyrate	non-taxahfe	ffq_fecal_new_butyrate	NA	butyrate	Food Frequency Questionnaire	fecal	Diet
ccc	standard	0.00961107	Preprocessor1_Model1	9.63863e-33	1525	ffq_fecal_butyrate	non-taxahfe	ffq_fecal_new_butyrate	9.61107e+13	butyrate	Food Frequency Questionnaire	fecal	Diet
mae	standard	4.03275	Preprocessor1_Model1	3.91315	1525	ffq_fecal_butyrate	non-taxahfe	ffq_fecal_new_butyrate	0.0305621	butyrate	Food Frequency Questionnaire	fecal	Diet
rmse	standard	5.32895	Preprocessor1_Model1	5.16841	1525	ffq_fecal_butyrate	non-taxahfe	ffq_fecal_new_butyrate	0.031062	butyrate	Food Frequency Questionnaire	fecal	Diet
rsq	standard	0.000284729	Preprocessor1_Model1	NA	1525	ffq_fecal_butyrate	non-taxahfe	ffq_fecal_new_butyrate	NA	butyrate	Food Frequency Questionnaire	fecal	Diet
ccc	standard	-0.00386185	Preprocessor1_Model1	4.58734e-33	7268	ffq_fecal_butyrate	non-taxahfe	ffq_fecal_new_butyrate	-3.86185e+13	butyrate	Food Frequency Questionnaire	fecal	Diet
mae	standard	4.43495	Preprocessor1_Model1	3.99274	7268	ffq_fecal_butyrate	non-taxahfe	ffq_fecal_new_butyrate	0.110753	butyrate	Food Frequency Questionnaire	fecal	Diet
rmse	standard	5.93035	Preprocessor1_Model1	5.25549	7268	ffq_fecal_butyrate	non-taxahfe	ffq_fecal_new_butyrate	0.12841	butyrate	Food Frequency Questionnaire	fecal	Diet
rsq	standard	0.000351762	Preprocessor1_Model1	NA	7268	ffq_fecal_butyrate	non-taxahfe	ffq_fecal_new_butyrate	NA	butyrate	Food Frequency Questionnaire	fecal	Diet
ccc	standard	-0.00286577	Preprocessor1_Model1	1.16678e-32	1378	ffq_fecal_butyrate	non-taxahfe	ffq_fecal_new_butyrate	-2.86577e+13	butyrate	Food Frequency Questionnaire	fecal	Diet
mae	standard	4.78077	Preprocessor1_Model1	4.04468	1378	ffq_fecal_butyrate	non-taxahfe	ffq_fecal_new_butyrate	0.181991	butyrate	Food Frequency Questionnaire	fecal	Diet
rmse	standard	6.57333	Preprocessor1_Model1	5.40134	1378	ffq_fecal_butyrate	non-taxahfe	ffq_fecal_new_butyrate	0.216983	butyrate	Food Frequency Questionnaire	fecal	Diet
rsq	standard	0.000458443	Preprocessor1_Model1	NA	1378	ffq_fecal_butyrate	non-taxahfe	ffq_fecal_new_butyrate	NA	butyrate	Food Frequency Questionnaire	fecal	Diet
ccc	standard	0.00203369	Preprocessor1_Model1	3.53992e-33	400	ffq_fecal_propionate_norm_ratio_dist	non-taxahfe	ffq_fecal_propionate_norm_ratio_dist	20336875119470	propionate-ratio	Food Frequency Questionnaire	fecal	Diet
mae	standard	0.0295192	Preprocessor1_Model1	0.029692	400	ffq_fecal_propionate_norm_ratio_dist	non-taxahfe	ffq_fecal_propionate_norm_ratio_dist	-0.00581942	propionate-ratio	Food Frequency Questionnaire	fecal	Diet
rmse	standard	0.0360423	Preprocessor1_Model1	0.0366239	400	ffq_fecal_propionate_norm_ratio_dist	non-taxahfe	ffq_fecal_propionate_norm_ratio_dist	-0.0158803	propionate-ratio	Food Frequency Questionnaire	fecal	Diet
rsq	standard	2.44998e-05	Preprocessor1_Model1	NA	400	ffq_fecal_propionate_norm_ratio_dist	non-taxahfe	ffq_fecal_propionate_norm_ratio_dist	NA	propionate-ratio	Food Frequency Questionnaire	fecal	Diet
ccc	standard	0.0606176	Preprocessor1_Model1	3.24574e-33	9142	ffq_fecal_propionate_norm_ratio_dist	non-taxahfe	ffq_fecal_propionate_norm_ratio_dist	606175985745864	propionate-ratio	Food Frequency Questionnaire	fecal	Diet
mae	standard	0.0299455	Preprocessor1_Model1	0.029483	9142	ffq_fecal_propionate_norm_ratio_dist	non-taxahfe	ffq_fecal_propionate_norm_ratio_dist	0.0156866	propionate-ratio	Food Frequency Questionnaire	fecal	Diet
rmse	standard	0.0375423	Preprocessor1_Model1	0.0362081	9142	ffq_fecal_propionate_norm_ratio_dist	non-taxahfe	ffq_fecal_propionate_norm_ratio_dist	0.0368471	propionate-ratio	Food Frequency Questionnaire	fecal	Diet
rsq	standard	0.0173582	Preprocessor1_Model1	NA	9142	ffq_fecal_propionate_norm_ratio_dist	non-taxahfe	ffq_fecal_propionate_norm_ratio_dist	NA	propionate-ratio	Food Frequency Questionnaire	fecal	Diet
ccc	standard	0.110699	Preprocessor1_Model1	3.53984e-33	607	ffq_fecal_propionate_norm_ratio_dist	non-taxahfe	ffq_fecal_propionate_norm_ratio_dist	1106990810043430	propionate-ratio	Food Frequency Questionnaire	fecal	Diet
mae	standard	0.027763	Preprocessor1_Model1	0.0301627	607	ffq_fecal_propionate_norm_ratio_dist	non-taxahfe	ffq_fecal_propionate_norm_ratio_dist	-0.0795581	propionate-ratio	Food Frequency Questionnaire	fecal	Diet
rmse	standard	0.0360284	Preprocessor1_Model1	0.037378	607	ffq_fecal_propionate_norm_ratio_dist	non-taxahfe	ffq_fecal_propionate_norm_ratio_dist	-0.0361066	propionate-ratio	Food Frequency Questionnaire	fecal	Diet
rsq	standard	0.0584375	Preprocessor1_Model1	NA	607	ffq_fecal_propionate_norm_ratio_dist	non-taxahfe	ffq_fecal_propionate_norm_ratio_dist	NA	propionate-ratio	Food Frequency Questionnaire	fecal	Diet
ccc	standard	0.0402647	Preprocessor1_Model1	3.80062e-33	7053	ffq_fecal_propionate_norm_ratio_dist	non-taxahfe	ffq_fecal_propionate_norm_ratio_dist	402647181478238	propionate-ratio	Food Frequency Questionnaire	fecal	Diet
mae	standard	0.0290036	Preprocessor1_Model1	0.0297708	7053	ffq_fecal_propionate_norm_ratio_dist	non-taxahfe	ffq_fecal_propionate_norm_ratio_dist	-0.0257716	propionate-ratio	Food Frequency Questionnaire	fecal	Diet
rmse	standard	0.0364351	Preprocessor1_Model1	0.0367259	7053	ffq_fecal_propionate_norm_ratio_dist	non-taxahfe	ffq_fecal_propionate_norm_ratio_dist	-0.00791807	propionate-ratio	Food Frequency Questionnaire	fecal	Diet
rsq	standard	0.00513907	Preprocessor1_Model1	NA	7053	ffq_fecal_propionate_norm_ratio_dist	non-taxahfe	ffq_fecal_propionate_norm_ratio_dist	NA	propionate-ratio	Food Frequency Questionnaire	fecal	Diet
ccc	standard	0.0447733	Preprocessor1_Model1	3.30986e-33	507	ffq_fecal_propionate_norm_ratio_dist	non-taxahfe	ffq_fecal_propionate_norm_ratio_dist	447733104168422	propionate-ratio	Food Frequency Questionnaire	fecal	Diet
mae	standard	0.0313638	Preprocessor1_Model1	0.0294437	507	ffq_fecal_propionate_norm_ratio_dist	non-taxahfe	ffq_fecal_propionate_norm_ratio_dist	0.0652125	propionate-ratio	Food Frequency Questionnaire	fecal	Diet
rmse	standard	0.0405263	Preprocessor1_Model1	0.0364504	507	ffq_fecal_propionate_norm_ratio_dist	non-taxahfe	ffq_fecal_propionate_norm_ratio_dist	0.111819	propionate-ratio	Food Frequency Questionnaire	fecal	Diet
rsq	standard	0.0152364	Preprocessor1_Model1	NA	507	ffq_fecal_propionate_norm_ratio_dist	non-taxahfe	ffq_fecal_propionate_norm_ratio_dist	NA	propionate-ratio	Food Frequency Questionnaire	fecal	Diet
ccc	standard	0.0710848	Preprocessor1_Model1	1.34926e-33	8636	ffq_fecal_propionate_norm_ratio_dist	non-taxahfe	ffq_fecal_propionate_norm_ratio_dist	710847825895305	propionate-ratio	Food Frequency Questionnaire	fecal	Diet
mae	standard	0.0280675	Preprocessor1_Model1	0.0308151	8636	ffq_fecal_propionate_norm_ratio_dist	non-taxahfe	ffq_fecal_propionate_norm_ratio_dist	-0.0891636	propionate-ratio	Food Frequency Questionnaire	fecal	Diet
rmse	standard	0.0366818	Preprocessor1_Model1	0.0383568	8636	ffq_fecal_propionate_norm_ratio_dist	non-taxahfe	ffq_fecal_propionate_norm_ratio_dist	-0.0436683	propionate-ratio	Food Frequency Questionnaire	fecal	Diet
rsq	standard	0.0413161	Preprocessor1_Model1	NA	8636	ffq_fecal_propionate_norm_ratio_dist	non-taxahfe	ffq_fecal_propionate_norm_ratio_dist	NA	propionate-ratio	Food Frequency Questionnaire	fecal	Diet
ccc	standard	0.0730133	Preprocessor1_Model1	4.98256e-33	7471	ffq_fecal_propionate_norm_ratio_dist	non-taxahfe	ffq_fecal_propionate_norm_ratio_dist	730132844929783	propionate-ratio	Food Frequency Questionnaire	fecal	Diet
mae	standard	0.0290622	Preprocessor1_Model1	0.0298158	7471	ffq_fecal_propionate_norm_ratio_dist	non-taxahfe	ffq_fecal_propionate_norm_ratio_dist	-0.0252729	propionate-ratio	Food Frequency Questionnaire	fecal	Diet
rmse	standard	0.0357792	Preprocessor1_Model1	0.0370549	7471	ffq_fecal_propionate_norm_ratio_dist	non-taxahfe	ffq_fecal_propionate_norm_ratio_dist	-0.0344287	propionate-ratio	Food Frequency Questionnaire	fecal	Diet
rsq	standard	0.0370694	Preprocessor1_Model1	NA	7471	ffq_fecal_propionate_norm_ratio_dist	non-taxahfe	ffq_fecal_propionate_norm_ratio_dist	NA	propionate-ratio	Food Frequency Questionnaire	fecal	Diet
ccc	standard	0.00853293	Preprocessor1_Model1	3.98088e-33	1525	ffq_fecal_propionate_norm_ratio_dist	non-taxahfe	ffq_fecal_propionate_norm_ratio_dist	8.53293e+13	propionate-ratio	Food Frequency Questionnaire	fecal	Diet
mae	standard	0.0333532	Preprocessor1_Model1	0.0299007	1525	ffq_fecal_propionate_norm_ratio_dist	non-taxahfe	ffq_fecal_propionate_norm_ratio_dist	0.115465	propionate-ratio	Food Frequency Questionnaire	fecal	Diet
rmse	standard	0.0411211	Preprocessor1_Model1	0.0372338	1525	ffq_fecal_propionate_norm_ratio_dist	non-taxahfe	ffq_fecal_propionate_norm_ratio_dist	0.104403	propionate-ratio	Food Frequency Questionnaire	fecal	Diet
rsq	standard	0.000367514	Preprocessor1_Model1	NA	1525	ffq_fecal_propionate_norm_ratio_dist	non-taxahfe	ffq_fecal_propionate_norm_ratio_dist	NA	propionate-ratio	Food Frequency Questionnaire	fecal	Diet
ccc	standard	0.0311317	Preprocessor1_Model1	1.08083e-33	7268	ffq_fecal_propionate_norm_ratio_dist	non-taxahfe	ffq_fecal_propionate_norm_ratio_dist	311317191540914	propionate-ratio	Food Frequency Questionnaire	fecal	Diet
mae	standard	0.0288088	Preprocessor1_Model1	0.0288369	7268	ffq_fecal_propionate_norm_ratio_dist	non-taxahfe	ffq_fecal_propionate_norm_ratio_dist	-0.000973838	propionate-ratio	Food Frequency Questionnaire	fecal	Diet
rmse	standard	0.0365118	Preprocessor1_Model1	0.0355147	7268	ffq_fecal_propionate_norm_ratio_dist	non-taxahfe	ffq_fecal_propionate_norm_ratio_dist	0.0280757	propionate-ratio	Food Frequency Questionnaire	fecal	Diet
rsq	standard	0.00757384	Preprocessor1_Model1	NA	7268	ffq_fecal_propionate_norm_ratio_dist	non-taxahfe	ffq_fecal_propionate_norm_ratio_dist	NA	propionate-ratio	Food Frequency Questionnaire	fecal	Diet
ccc	standard	0.0570065	Preprocessor1_Model1	3.30632e-33	1378	ffq_fecal_propionate_norm_ratio_dist	non-taxahfe	ffq_fecal_propionate_norm_ratio_dist	570065396854287	propionate-ratio	Food Frequency Questionnaire	fecal	Diet
mae	standard	0.0281454	Preprocessor1_Model1	0.029431	1378	ffq_fecal_propionate_norm_ratio_dist	non-taxahfe	ffq_fecal_propionate_norm_ratio_dist	-0.0436795	propionate-ratio	Food Frequency Questionnaire	fecal	Diet
rmse	standard	0.0351681	Preprocessor1_Model1	0.0360165	1378	ffq_fecal_propionate_norm_ratio_dist	non-taxahfe	ffq_fecal_propionate_norm_ratio_dist	-0.023555	propionate-ratio	Food Frequency Questionnaire	fecal	Diet
rsq	standard	0.0136585	Preprocessor1_Model1	NA	1378	ffq_fecal_propionate_norm_ratio_dist	non-taxahfe	ffq_fecal_propionate_norm_ratio_dist	NA	propionate-ratio	Food Frequency Questionnaire	fecal	Diet
ccc	standard	0.155426	Preprocessor1_Model1	2.29291e-32	400	ffq_fecal_propionate	non-taxahfe	ffq_fecal_propionate	1554256126702000	propionate	Food Frequency Questionnaire	fecal	Diet
mae	standard	2.54445	Preprocessor1_Model1	2.94931	400	ffq_fecal_propionate	non-taxahfe	ffq_fecal_propionate	-0.137274	propionate	Food Frequency Questionnaire	fecal	Diet
rmse	standard	3.07114	Preprocessor1_Model1	3.68105	400	ffq_fecal_propionate	non-taxahfe	ffq_fecal_propionate	-0.16569	propionate	Food Frequency Questionnaire	fecal	Diet
rsq	standard	0.0582747	Preprocessor1_Model1	NA	400	ffq_fecal_propionate	non-taxahfe	ffq_fecal_propionate	NA	propionate	Food Frequency Questionnaire	fecal	Diet
ccc	standard	0.152322	Preprocessor1_Model1	2.48106e-32	9142	ffq_fecal_propionate	non-taxahfe	ffq_fecal_propionate	1523218055929180	propionate	Food Frequency Questionnaire	fecal	Diet
mae	standard	2.77294	Preprocessor1_Model1	2.83797	9142	ffq_fecal_propionate	non-taxahfe	ffq_fecal_propionate	-0.0229147	propionate	Food Frequency Questionnaire	fecal	Diet
rmse	standard	3.36321	Preprocessor1_Model1	3.48831	9142	ffq_fecal_propionate	non-taxahfe	ffq_fecal_propionate	-0.0358635	propionate	Food Frequency Questionnaire	fecal	Diet
rsq	standard	0.0411965	Preprocessor1_Model1	NA	9142	ffq_fecal_propionate	non-taxahfe	ffq_fecal_propionate	NA	propionate	Food Frequency Questionnaire	fecal	Diet
ccc	standard	0.183043	Preprocessor1_Model1	6.88251e-32	607	ffq_fecal_propionate	non-taxahfe	ffq_fecal_propionate	1830433207682370	propionate	Food Frequency Questionnaire	fecal	Diet
mae	standard	2.81459	Preprocessor1_Model1	2.84249	607	ffq_fecal_propionate	non-taxahfe	ffq_fecal_propionate	-0.00981685	propionate	Food Frequency Questionnaire	fecal	Diet
rmse	standard	3.45969	Preprocessor1_Model1	3.49491	607	ffq_fecal_propionate	non-taxahfe	ffq_fecal_propionate	-0.0100779	propionate	Food Frequency Questionnaire	fecal	Diet
rsq	standard	0.0965799	Preprocessor1_Model1	NA	607	ffq_fecal_propionate	non-taxahfe	ffq_fecal_propionate	NA	propionate	Food Frequency Questionnaire	fecal	Diet
ccc	standard	0.137684	Preprocessor1_Model1	2.01293e-32	7053	ffq_fecal_propionate	non-taxahfe	ffq_fecal_propionate	1376842098158000	propionate	Food Frequency Questionnaire	fecal	Diet
mae	standard	2.85119	Preprocessor1_Model1	2.87095	7053	ffq_fecal_propionate	non-taxahfe	ffq_fecal_propionate	-0.00688377	propionate	Food Frequency Questionnaire	fecal	Diet
rmse	standard	3.49171	Preprocessor1_Model1	3.55708	7053	ffq_fecal_propionate	non-taxahfe	ffq_fecal_propionate	-0.0183777	propionate	Food Frequency Questionnaire	fecal	Diet
rsq	standard	0.0862369	Preprocessor1_Model1	NA	7053	ffq_fecal_propionate	non-taxahfe	ffq_fecal_propionate	NA	propionate	Food Frequency Questionnaire	fecal	Diet
ccc	standard	0.115547	Preprocessor1_Model1	5.2909e-32	507	ffq_fecal_propionate	non-taxahfe	ffq_fecal_propionate	1155473190475860	propionate	Food Frequency Questionnaire	fecal	Diet
mae	standard	2.7945	Preprocessor1_Model1	2.8027	507	ffq_fecal_propionate	non-taxahfe	ffq_fecal_propionate	-0.00292774	propionate	Food Frequency Questionnaire	fecal	Diet
rmse	standard	3.54355	Preprocessor1_Model1	3.44248	507	ffq_fecal_propionate	non-taxahfe	ffq_fecal_propionate	0.0293568	propionate	Food Frequency Questionnaire	fecal	Diet
rsq	standard	0.0440784	Preprocessor1_Model1	NA	507	ffq_fecal_propionate	non-taxahfe	ffq_fecal_propionate	NA	propionate	Food Frequency Questionnaire	fecal	Diet
ccc	standard	0.0812176	Preprocessor1_Model1	6.12205e-32	8636	ffq_fecal_propionate	non-taxahfe	ffq_fecal_propionate	812176213945882	propionate	Food Frequency Questionnaire	fecal	Diet
mae	standard	2.77159	Preprocessor1_Model1	2.87468	8636	ffq_fecal_propionate	non-taxahfe	ffq_fecal_propionate	-0.035862	propionate	Food Frequency Questionnaire	fecal	Diet
rmse	standard	3.53194	Preprocessor1_Model1	3.53497	8636	ffq_fecal_propionate	non-taxahfe	ffq_fecal_propionate	-0.000856089	propionate	Food Frequency Questionnaire	fecal	Diet
rsq	standard	0.0722778	Preprocessor1_Model1	NA	8636	ffq_fecal_propionate	non-taxahfe	ffq_fecal_propionate	NA	propionate	Food Frequency Questionnaire	fecal	Diet
ccc	standard	0.132789	Preprocessor1_Model1	5.97433e-32	7471	ffq_fecal_propionate	non-taxahfe	ffq_fecal_propionate	1327891587133050	propionate	Food Frequency Questionnaire	fecal	Diet
mae	standard	2.96	Preprocessor1_Model1	2.84851	7471	ffq_fecal_propionate	non-taxahfe	ffq_fecal_propionate	0.0391403	propionate	Food Frequency Questionnaire	fecal	Diet
rmse	standard	3.788	Preprocessor1_Model1	3.51168	7471	ffq_fecal_propionate	non-taxahfe	ffq_fecal_propionate	0.0786871	propionate	Food Frequency Questionnaire	fecal	Diet
rsq	standard	0.0698311	Preprocessor1_Model1	NA	7471	ffq_fecal_propionate	non-taxahfe	ffq_fecal_propionate	NA	propionate	Food Frequency Questionnaire	fecal	Diet
ccc	standard	0.119497	Preprocessor1_Model1	3.29801e-32	1525	ffq_fecal_propionate	non-taxahfe	ffq_fecal_propionate	1194969925299700	propionate	Food Frequency Questionnaire	fecal	Diet
mae	standard	3.06695	Preprocessor1_Model1	2.92976	1525	ffq_fecal_propionate	non-taxahfe	ffq_fecal_propionate	0.0468269	propionate	Food Frequency Questionnaire	fecal	Diet
rmse	standard	3.798	Preprocessor1_Model1	3.63178	1525	ffq_fecal_propionate	non-taxahfe	ffq_fecal_propionate	0.0457679	propionate	Food Frequency Questionnaire	fecal	Diet
rsq	standard	0.0674152	Preprocessor1_Model1	NA	1525	ffq_fecal_propionate	non-taxahfe	ffq_fecal_propionate	NA	propionate	Food Frequency Questionnaire	fecal	Diet
ccc	standard	0.116177	Preprocessor1_Model1	2.62318e-32	7268	ffq_fecal_propionate	non-taxahfe	ffq_fecal_propionate	1161767354279790	propionate	Food Frequency Questionnaire	fecal	Diet
mae	standard	2.9222	Preprocessor1_Model1	2.85142	7268	ffq_fecal_propionate	non-taxahfe	ffq_fecal_propionate	0.0248208	propionate	Food Frequency Questionnaire	fecal	Diet
rmse	standard	3.68979	Preprocessor1_Model1	3.50575	7268	ffq_fecal_propionate	non-taxahfe	ffq_fecal_propionate	0.0524947	propionate	Food Frequency Questionnaire	fecal	Diet
rsq	standard	0.0539305	Preprocessor1_Model1	NA	7268	ffq_fecal_propionate	non-taxahfe	ffq_fecal_propionate	NA	propionate	Food Frequency Questionnaire	fecal	Diet
ccc	standard	0.0551795	Preprocessor1_Model1	3.64077e-32	1378	ffq_fecal_propionate	non-taxahfe	ffq_fecal_propionate	551794662061415	propionate	Food Frequency Questionnaire	fecal	Diet
mae	standard	2.70237	Preprocessor1_Model1	2.87713	1378	ffq_fecal_propionate	non-taxahfe	ffq_fecal_propionate	-0.0607417	propionate	Food Frequency Questionnaire	fecal	Diet
rmse	standard	3.26888	Preprocessor1_Model1	3.54771	1378	ffq_fecal_propionate	non-taxahfe	ffq_fecal_propionate	-0.0785928	propionate	Food Frequency Questionnaire	fecal	Diet
rsq	standard	0.00884095	Preprocessor1_Model1	NA	1378	ffq_fecal_propionate	non-taxahfe	ffq_fecal_propionate	NA	propionate	Food Frequency Questionnaire	fecal	Diet
ccc	standard	0.0624436	Preprocessor1_Model1	4.76555e-32	400	ffq_fecal_total_scfa	non-taxahfe	ffq_fecal_total_scfa	624435852602254	total SCFAs	Food Frequency Questionnaire	fecal	Diet
mae	standard	12.5228	Preprocessor1_Model1	12.6911	400	ffq_fecal_total_scfa	non-taxahfe	ffq_fecal_total_scfa	-0.013264	total SCFAs	Food Frequency Questionnaire	fecal	Diet
rmse	standard	15.8854	Preprocessor1_Model1	15.8931	400	ffq_fecal_total_scfa	non-taxahfe	ffq_fecal_total_scfa	-0.000484075	total SCFAs	Food Frequency Questionnaire	fecal	Diet
rsq	standard	0.0124716	Preprocessor1_Model1	NA	400	ffq_fecal_total_scfa	non-taxahfe	ffq_fecal_total_scfa	NA	total SCFAs	Food Frequency Questionnaire	fecal	Diet
ccc	standard	0.0452114	Preprocessor1_Model1	4.16748e-32	9142	ffq_fecal_total_scfa	non-taxahfe	ffq_fecal_total_scfa	452113832716096	total SCFAs	Food Frequency Questionnaire	fecal	Diet
mae	standard	13.5325	Preprocessor1_Model1	12.7572	9142	ffq_fecal_total_scfa	non-taxahfe	ffq_fecal_total_scfa	0.0607695	total SCFAs	Food Frequency Questionnaire	fecal	Diet
rmse	standard	17.5353	Preprocessor1_Model1	15.9922	9142	ffq_fecal_total_scfa	non-taxahfe	ffq_fecal_total_scfa	0.0964906	total SCFAs	Food Frequency Questionnaire	fecal	Diet
rsq	standard	0.01137	Preprocessor1_Model1	NA	9142	ffq_fecal_total_scfa	non-taxahfe	ffq_fecal_total_scfa	NA	total SCFAs	Food Frequency Questionnaire	fecal	Diet
ccc	standard	0.0674311	Preprocessor1_Model1	9.23825e-32	607	ffq_fecal_total_scfa	non-taxahfe	ffq_fecal_total_scfa	674310984251634	total SCFAs	Food Frequency Questionnaire	fecal	Diet
mae	standard	13.4315	Preprocessor1_Model1	12.5016	607	ffq_fecal_total_scfa	non-taxahfe	ffq_fecal_total_scfa	0.0743816	total SCFAs	Food Frequency Questionnaire	fecal	Diet
rmse	standard	16.3956	Preprocessor1_Model1	15.6819	607	ffq_fecal_total_scfa	non-taxahfe	ffq_fecal_total_scfa	0.0455152	total SCFAs	Food Frequency Questionnaire	fecal	Diet
rsq	standard	0.0192658	Preprocessor1_Model1	NA	607	ffq_fecal_total_scfa	non-taxahfe	ffq_fecal_total_scfa	NA	total SCFAs	Food Frequency Questionnaire	fecal	Diet
ccc	standard	0.0474602	Preprocessor1_Model1	6.57312e-32	7053	ffq_fecal_total_scfa	non-taxahfe	ffq_fecal_total_scfa	474602395391291	total SCFAs	Food Frequency Questionnaire	fecal	Diet
mae	standard	12.7903	Preprocessor1_Model1	12.7815	7053	ffq_fecal_total_scfa	non-taxahfe	ffq_fecal_total_scfa	0.000688136	total SCFAs	Food Frequency Questionnaire	fecal	Diet
rmse	standard	15.2704	Preprocessor1_Model1	16.1168	7053	ffq_fecal_total_scfa	non-taxahfe	ffq_fecal_total_scfa	-0.0525168	total SCFAs	Food Frequency Questionnaire	fecal	Diet
rsq	standard	0.0218067	Preprocessor1_Model1	NA	7053	ffq_fecal_total_scfa	non-taxahfe	ffq_fecal_total_scfa	NA	total SCFAs	Food Frequency Questionnaire	fecal	Diet
ccc	standard	0.0377831	Preprocessor1_Model1	6.0704e-32	507	ffq_fecal_total_scfa	non-taxahfe	ffq_fecal_total_scfa	377831223399404	total SCFAs	Food Frequency Questionnaire	fecal	Diet
mae	standard	12.7937	Preprocessor1_Model1	12.7974	507	ffq_fecal_total_scfa	non-taxahfe	ffq_fecal_total_scfa	-0.000282106	total SCFAs	Food Frequency Questionnaire	fecal	Diet
rmse	standard	16.2351	Preprocessor1_Model1	16.0589	507	ffq_fecal_total_scfa	non-taxahfe	ffq_fecal_total_scfa	0.0109738	total SCFAs	Food Frequency Questionnaire	fecal	Diet
rsq	standard	0.00657438	Preprocessor1_Model1	NA	507	ffq_fecal_total_scfa	non-taxahfe	ffq_fecal_total_scfa	NA	total SCFAs	Food Frequency Questionnaire	fecal	Diet
ccc	standard	-0.00952863	Preprocessor1_Model1	6.58719e-32	8636	ffq_fecal_total_scfa	non-taxahfe	ffq_fecal_total_scfa	-95286323102117	total SCFAs	Food Frequency Questionnaire	fecal	Diet
mae	standard	14.9204	Preprocessor1_Model1	12.9551	8636	ffq_fecal_total_scfa	non-taxahfe	ffq_fecal_total_scfa	0.151702	total SCFAs	Food Frequency Questionnaire	fecal	Diet
rmse	standard	17.7724	Preprocessor1_Model1	16.171	8636	ffq_fecal_total_scfa	non-taxahfe	ffq_fecal_total_scfa	0.0990308	total SCFAs	Food Frequency Questionnaire	fecal	Diet
rsq	standard	0.000245928	Preprocessor1_Model1	NA	8636	ffq_fecal_total_scfa	non-taxahfe	ffq_fecal_total_scfa	NA	total SCFAs	Food Frequency Questionnaire	fecal	Diet
ccc	standard	0.0422377	Preprocessor1_Model1	9.06061e-32	7471	ffq_fecal_total_scfa	non-taxahfe	ffq_fecal_total_scfa	422376885650124	total SCFAs	Food Frequency Questionnaire	fecal	Diet
mae	standard	13.4849	Preprocessor1_Model1	12.6696	7471	ffq_fecal_total_scfa	non-taxahfe	ffq_fecal_total_scfa	0.0643454	total SCFAs	Food Frequency Questionnaire	fecal	Diet
rmse	standard	16.9777	Preprocessor1_Model1	15.8637	7471	ffq_fecal_total_scfa	non-taxahfe	ffq_fecal_total_scfa	0.0702228	total SCFAs	Food Frequency Questionnaire	fecal	Diet
rsq	standard	0.0259476	Preprocessor1_Model1	NA	7471	ffq_fecal_total_scfa	non-taxahfe	ffq_fecal_total_scfa	NA	total SCFAs	Food Frequency Questionnaire	fecal	Diet
ccc	standard	0.0477574	Preprocessor1_Model1	6.52256e-32	1525	ffq_fecal_total_scfa	non-taxahfe	ffq_fecal_total_scfa	477573812443637	total SCFAs	Food Frequency Questionnaire	fecal	Diet
mae	standard	13.4633	Preprocessor1_Model1	12.6013	1525	ffq_fecal_total_scfa	non-taxahfe	ffq_fecal_total_scfa	0.068406	total SCFAs	Food Frequency Questionnaire	fecal	Diet
rmse	standard	16.7923	Preprocessor1_Model1	15.813	1525	ffq_fecal_total_scfa	non-taxahfe	ffq_fecal_total_scfa	0.0619283	total SCFAs	Food Frequency Questionnaire	fecal	Diet
rsq	standard	0.00646975	Preprocessor1_Model1	NA	1525	ffq_fecal_total_scfa	non-taxahfe	ffq_fecal_total_scfa	NA	total SCFAs	Food Frequency Questionnaire	fecal	Diet
ccc	standard	0.0869602	Preprocessor1_Model1	3.95527e-32	7268	ffq_fecal_total_scfa	non-taxahfe	ffq_fecal_total_scfa	869601742909604	total SCFAs	Food Frequency Questionnaire	fecal	Diet
mae	standard	13.2475	Preprocessor1_Model1	12.8208	7268	ffq_fecal_total_scfa	non-taxahfe	ffq_fecal_total_scfa	0.0332847	total SCFAs	Food Frequency Questionnaire	fecal	Diet
rmse	standard	16.7736	Preprocessor1_Model1	16.1668	7268	ffq_fecal_total_scfa	non-taxahfe	ffq_fecal_total_scfa	0.0375352	total SCFAs	Food Frequency Questionnaire	fecal	Diet
rsq	standard	0.0247146	Preprocessor1_Model1	NA	7268	ffq_fecal_total_scfa	non-taxahfe	ffq_fecal_total_scfa	NA	total SCFAs	Food Frequency Questionnaire	fecal	Diet
ccc	standard	0.100001	Preprocessor1_Model1	6.88683e-32	1378	ffq_fecal_total_scfa	non-taxahfe	ffq_fecal_total_scfa	1000011563819040	total SCFAs	Food Frequency Questionnaire	fecal	Diet
mae	standard	11.3136	Preprocessor1_Model1	12.6372	1378	ffq_fecal_total_scfa	non-taxahfe	ffq_fecal_total_scfa	-0.10474	total SCFAs	Food Frequency Questionnaire	fecal	Diet
rmse	standard	14.2673	Preprocessor1_Model1	15.9453	1378	ffq_fecal_total_scfa	non-taxahfe	ffq_fecal_total_scfa	-0.105236	total SCFAs	Food Frequency Questionnaire	fecal	Diet
rsq	standard	0.0375471	Preprocessor1_Model1	NA	1378	ffq_fecal_total_scfa	non-taxahfe	ffq_fecal_total_scfa	NA	total SCFAs	Food Frequency Questionnaire	fecal	Diet
ccc	standard	-0.0244836	Preprocessor1_Model1	0	400	ffq_serum_p_acetic_acid_nmol	non-taxahfe	ffq_serum_p_acetic_acid_nmol	-244836420225575	plasma acetate	Food Frequency Questionnaire	plasma	Diet
mae	standard	0.0395111	Preprocessor1_Model1	0.0413095	400	ffq_serum_p_acetic_acid_nmol	non-taxahfe	ffq_serum_p_acetic_acid_nmol	-0.0435349	plasma acetate	Food Frequency Questionnaire	plasma	Diet
rmse	standard	0.0871898	Preprocessor1_Model1	0.0784283	400	ffq_serum_p_acetic_acid_nmol	non-taxahfe	ffq_serum_p_acetic_acid_nmol	0.111714	plasma acetate	Food Frequency Questionnaire	plasma	Diet
rsq	standard	0.00682167	Preprocessor1_Model1	NA	400	ffq_serum_p_acetic_acid_nmol	non-taxahfe	ffq_serum_p_acetic_acid_nmol	NA	plasma acetate	Food Frequency Questionnaire	plasma	Diet
ccc	standard	0.00449054	Preprocessor1_Model1	0	9142	ffq_serum_p_acetic_acid_nmol	non-taxahfe	ffq_serum_p_acetic_acid_nmol	4.49054e+13	plasma acetate	Food Frequency Questionnaire	plasma	Diet
mae	standard	0.0387128	Preprocessor1_Model1	0.0373729	9142	ffq_serum_p_acetic_acid_nmol	non-taxahfe	ffq_serum_p_acetic_acid_nmol	0.0358519	plasma acetate	Food Frequency Questionnaire	plasma	Diet
rmse	standard	0.0789023	Preprocessor1_Model1	0.0670111	9142	ffq_serum_p_acetic_acid_nmol	non-taxahfe	ffq_serum_p_acetic_acid_nmol	0.17745	plasma acetate	Food Frequency Questionnaire	plasma	Diet
rsq	standard	0.000492142	Preprocessor1_Model1	NA	9142	ffq_serum_p_acetic_acid_nmol	non-taxahfe	ffq_serum_p_acetic_acid_nmol	NA	plasma acetate	Food Frequency Questionnaire	plasma	Diet
ccc	standard	-0.00377429	Preprocessor1_Model1	0	607	ffq_serum_p_acetic_acid_nmol	non-taxahfe	ffq_serum_p_acetic_acid_nmol	-3.77429e+13	plasma acetate	Food Frequency Questionnaire	plasma	Diet
mae	standard	0.0437609	Preprocessor1_Model1	0.0379132	607	ffq_serum_p_acetic_acid_nmol	non-taxahfe	ffq_serum_p_acetic_acid_nmol	0.154238	plasma acetate	Food Frequency Questionnaire	plasma	Diet
rmse	standard	0.0944989	Preprocessor1_Model1	0.0668998	607	ffq_serum_p_acetic_acid_nmol	non-taxahfe	ffq_serum_p_acetic_acid_nmol	0.412543	plasma acetate	Food Frequency Questionnaire	plasma	Diet
rsq	standard	0.000473226	Preprocessor1_Model1	NA	607	ffq_serum_p_acetic_acid_nmol	non-taxahfe	ffq_serum_p_acetic_acid_nmol	NA	plasma acetate	Food Frequency Questionnaire	plasma	Diet
ccc	standard	0.00845448	Preprocessor1_Model1	0	7053	ffq_serum_p_acetic_acid_nmol	non-taxahfe	ffq_serum_p_acetic_acid_nmol	8.45448e+13	plasma acetate	Food Frequency Questionnaire	plasma	Diet
mae	standard	0.0468959	Preprocessor1_Model1	0.0381508	7053	ffq_serum_p_acetic_acid_nmol	non-taxahfe	ffq_serum_p_acetic_acid_nmol	0.229225	plasma acetate	Food Frequency Questionnaire	plasma	Diet
rmse	standard	0.0902197	Preprocessor1_Model1	0.0700811	7053	ffq_serum_p_acetic_acid_nmol	non-taxahfe	ffq_serum_p_acetic_acid_nmol	0.287361	plasma acetate	Food Frequency Questionnaire	plasma	Diet
rsq	standard	0.00435033	Preprocessor1_Model1	NA	7053	ffq_serum_p_acetic_acid_nmol	non-taxahfe	ffq_serum_p_acetic_acid_nmol	NA	plasma acetate	Food Frequency Questionnaire	plasma	Diet
ccc	standard	0.0866264	Preprocessor1_Model1	0	507	ffq_serum_p_acetic_acid_nmol	non-taxahfe	ffq_serum_p_acetic_acid_nmol	866263956589117	plasma acetate	Food Frequency Questionnaire	plasma	Diet
mae	standard	0.0355367	Preprocessor1_Model1	0.0384279	507	ffq_serum_p_acetic_acid_nmol	non-taxahfe	ffq_serum_p_acetic_acid_nmol	-0.0752368	plasma acetate	Food Frequency Questionnaire	plasma	Diet
rmse	standard	0.0430383	Preprocessor1_Model1	0.0698107	507	ffq_serum_p_acetic_acid_nmol	non-taxahfe	ffq_serum_p_acetic_acid_nmol	-0.3835	plasma acetate	Food Frequency Questionnaire	plasma	Diet
rsq	standard	0.0352733	Preprocessor1_Model1	NA	507	ffq_serum_p_acetic_acid_nmol	non-taxahfe	ffq_serum_p_acetic_acid_nmol	NA	plasma acetate	Food Frequency Questionnaire	plasma	Diet
ccc	standard	-0.0699619	Preprocessor1_Model1	0	8636	ffq_serum_p_acetic_acid_nmol	non-taxahfe	ffq_serum_p_acetic_acid_nmol	-699618590011232	plasma acetate	Food Frequency Questionnaire	plasma	Diet
mae	standard	0.0370937	Preprocessor1_Model1	0.0384752	8636	ffq_serum_p_acetic_acid_nmol	non-taxahfe	ffq_serum_p_acetic_acid_nmol	-0.0359047	plasma acetate	Food Frequency Questionnaire	plasma	Diet
rmse	standard	0.0527697	Preprocessor1_Model1	0.0694313	8636	ffq_serum_p_acetic_acid_nmol	non-taxahfe	ffq_serum_p_acetic_acid_nmol	-0.239972	plasma acetate	Food Frequency Questionnaire	plasma	Diet
rsq	standard	0.0210784	Preprocessor1_Model1	NA	8636	ffq_serum_p_acetic_acid_nmol	non-taxahfe	ffq_serum_p_acetic_acid_nmol	NA	plasma acetate	Food Frequency Questionnaire	plasma	Diet
ccc	standard	-0.0354706	Preprocessor1_Model1	0	7471	ffq_serum_p_acetic_acid_nmol	non-taxahfe	ffq_serum_p_acetic_acid_nmol	-354706198135694	plasma acetate	Food Frequency Questionnaire	plasma	Diet
mae	standard	0.0504775	Preprocessor1_Model1	0.0370108	7471	ffq_serum_p_acetic_acid_nmol	non-taxahfe	ffq_serum_p_acetic_acid_nmol	0.363859	plasma acetate	Food Frequency Questionnaire	plasma	Diet
rmse	standard	0.120374	Preprocessor1_Model1	0.0659396	7471	ffq_serum_p_acetic_acid_nmol	non-taxahfe	ffq_serum_p_acetic_acid_nmol	0.82552	plasma acetate	Food Frequency Questionnaire	plasma	Diet
rsq	standard	0.0285278	Preprocessor1_Model1	NA	7471	ffq_serum_p_acetic_acid_nmol	non-taxahfe	ffq_serum_p_acetic_acid_nmol	NA	plasma acetate	Food Frequency Questionnaire	plasma	Diet
ccc	standard	-0.011818	Preprocessor1_Model1	0	1525	ffq_serum_p_acetic_acid_nmol	non-taxahfe	ffq_serum_p_acetic_acid_nmol	-118180429123719	plasma acetate	Food Frequency Questionnaire	plasma	Diet
mae	standard	0.0409499	Preprocessor1_Model1	0.0383608	1525	ffq_serum_p_acetic_acid_nmol	non-taxahfe	ffq_serum_p_acetic_acid_nmol	0.0674922	plasma acetate	Food Frequency Questionnaire	plasma	Diet
rmse	standard	0.0845039	Preprocessor1_Model1	0.0695274	1525	ffq_serum_p_acetic_acid_nmol	non-taxahfe	ffq_serum_p_acetic_acid_nmol	0.215404	plasma acetate	Food Frequency Questionnaire	plasma	Diet
rsq	standard	0.00360538	Preprocessor1_Model1	NA	1525	ffq_serum_p_acetic_acid_nmol	non-taxahfe	ffq_serum_p_acetic_acid_nmol	NA	plasma acetate	Food Frequency Questionnaire	plasma	Diet
ccc	standard	-0.163198	Preprocessor1_Model1	0	7268	ffq_serum_p_acetic_acid_nmol	non-taxahfe	ffq_serum_p_acetic_acid_nmol	-1631984806130060	plasma acetate	Food Frequency Questionnaire	plasma	Diet
mae	standard	0.0299043	Preprocessor1_Model1	0.0356857	7268	ffq_serum_p_acetic_acid_nmol	non-taxahfe	ffq_serum_p_acetic_acid_nmol	-0.162009	plasma acetate	Food Frequency Questionnaire	plasma	Diet
rmse	standard	0.0359815	Preprocessor1_Model1	0.0638534	7268	ffq_serum_p_acetic_acid_nmol	non-taxahfe	ffq_serum_p_acetic_acid_nmol	-0.436498	plasma acetate	Food Frequency Questionnaire	plasma	Diet
rsq	standard	0.0842992	Preprocessor1_Model1	NA	7268	ffq_serum_p_acetic_acid_nmol	non-taxahfe	ffq_serum_p_acetic_acid_nmol	NA	plasma acetate	Food Frequency Questionnaire	plasma	Diet
ccc	standard	-0.0121634	Preprocessor1_Model1	0	1378	ffq_serum_p_acetic_acid_nmol	non-taxahfe	ffq_serum_p_acetic_acid_nmol	-121634437874514	plasma acetate	Food Frequency Questionnaire	plasma	Diet
mae	standard	0.0445998	Preprocessor1_Model1	0.0379119	1378	ffq_serum_p_acetic_acid_nmol	non-taxahfe	ffq_serum_p_acetic_acid_nmol	0.176406	plasma acetate	Food Frequency Questionnaire	plasma	Diet
rmse	standard	0.0852658	Preprocessor1_Model1	0.0702532	1378	ffq_serum_p_acetic_acid_nmol	non-taxahfe	ffq_serum_p_acetic_acid_nmol	0.213693	plasma acetate	Food Frequency Questionnaire	plasma	Diet
rsq	standard	0.00372487	Preprocessor1_Model1	NA	1378	ffq_serum_p_acetic_acid_nmol	non-taxahfe	ffq_serum_p_acetic_acid_nmol	NA	plasma acetate	Food Frequency Questionnaire	plasma	Diet
ccc	standard	-0.0139797	Preprocessor1_Model1	0	400	ffq_serum_p_butyric_acid_nmol	non-taxahfe	ffq_serum_p_butyric_acid_nmol	-139797295505796	plasma butyrate	Food Frequency Questionnaire	plasma	Diet
mae	standard	0.000140611	Preprocessor1_Model1	0.000150706	400	ffq_serum_p_butyric_acid_nmol	non-taxahfe	ffq_serum_p_butyric_acid_nmol	-0.066985	plasma butyrate	Food Frequency Questionnaire	plasma	Diet
rmse	standard	0.000192391	Preprocessor1_Model1	0.000200834	400	ffq_serum_p_butyric_acid_nmol	non-taxahfe	ffq_serum_p_butyric_acid_nmol	-0.0420392	plasma butyrate	Food Frequency Questionnaire	plasma	Diet
rsq	standard	0.00312437	Preprocessor1_Model1	NA	400	ffq_serum_p_butyric_acid_nmol	non-taxahfe	ffq_serum_p_butyric_acid_nmol	NA	plasma butyrate	Food Frequency Questionnaire	plasma	Diet
ccc	standard	0.0399925	Preprocessor1_Model1	0	9142	ffq_serum_p_butyric_acid_nmol	non-taxahfe	ffq_serum_p_butyric_acid_nmol	399924990434586	plasma butyrate	Food Frequency Questionnaire	plasma	Diet
mae	standard	0.00014809	Preprocessor1_Model1	0.000150297	9142	ffq_serum_p_butyric_acid_nmol	non-taxahfe	ffq_serum_p_butyric_acid_nmol	-0.0146814	plasma butyrate	Food Frequency Questionnaire	plasma	Diet
rmse	standard	0.000217124	Preprocessor1_Model1	0.000203323	9142	ffq_serum_p_butyric_acid_nmol	non-taxahfe	ffq_serum_p_butyric_acid_nmol	0.0678795	plasma butyrate	Food Frequency Questionnaire	plasma	Diet
rsq	standard	0.0389329	Preprocessor1_Model1	NA	9142	ffq_serum_p_butyric_acid_nmol	non-taxahfe	ffq_serum_p_butyric_acid_nmol	NA	plasma butyrate	Food Frequency Questionnaire	plasma	Diet
ccc	standard	-0.0592198	Preprocessor1_Model1	0	607	ffq_serum_p_butyric_acid_nmol	non-taxahfe	ffq_serum_p_butyric_acid_nmol	-592197956468652	plasma butyrate	Food Frequency Questionnaire	plasma	Diet
mae	standard	0.000156231	Preprocessor1_Model1	0.000151982	607	ffq_serum_p_butyric_acid_nmol	non-taxahfe	ffq_serum_p_butyric_acid_nmol	0.0279611	plasma butyrate	Food Frequency Questionnaire	plasma	Diet
rmse	standard	0.000207283	Preprocessor1_Model1	0.000206636	607	ffq_serum_p_butyric_acid_nmol	non-taxahfe	ffq_serum_p_butyric_acid_nmol	0.00312784	plasma butyrate	Food Frequency Questionnaire	plasma	Diet
rsq	standard	0.0627715	Preprocessor1_Model1	NA	607	ffq_serum_p_butyric_acid_nmol	non-taxahfe	ffq_serum_p_butyric_acid_nmol	NA	plasma butyrate	Food Frequency Questionnaire	plasma	Diet
ccc	standard	-0.0600705	Preprocessor1_Model1	0	7053	ffq_serum_p_butyric_acid_nmol	non-taxahfe	ffq_serum_p_butyric_acid_nmol	-600704537412148	plasma butyrate	Food Frequency Questionnaire	plasma	Diet
mae	standard	0.000152409	Preprocessor1_Model1	0.000149723	7053	ffq_serum_p_butyric_acid_nmol	non-taxahfe	ffq_serum_p_butyric_acid_nmol	0.0179373	plasma butyrate	Food Frequency Questionnaire	plasma	Diet
rmse	standard	0.000189647	Preprocessor1_Model1	0.000202655	7053	ffq_serum_p_butyric_acid_nmol	non-taxahfe	ffq_serum_p_butyric_acid_nmol	-0.064184	plasma butyrate	Food Frequency Questionnaire	plasma	Diet
rsq	standard	0.0183287	Preprocessor1_Model1	NA	7053	ffq_serum_p_butyric_acid_nmol	non-taxahfe	ffq_serum_p_butyric_acid_nmol	NA	plasma butyrate	Food Frequency Questionnaire	plasma	Diet
ccc	standard	-0.00757232	Preprocessor1_Model1	0	507	ffq_serum_p_butyric_acid_nmol	non-taxahfe	ffq_serum_p_butyric_acid_nmol	-7.57232e+13	plasma butyrate	Food Frequency Questionnaire	plasma	Diet
mae	standard	0.000159622	Preprocessor1_Model1	0.000145224	507	ffq_serum_p_butyric_acid_nmol	non-taxahfe	ffq_serum_p_butyric_acid_nmol	0.099144	plasma butyrate	Food Frequency Questionnaire	plasma	Diet
rmse	standard	0.000232625	Preprocessor1_Model1	0.0001951	507	ffq_serum_p_butyric_acid_nmol	non-taxahfe	ffq_serum_p_butyric_acid_nmol	0.192338	plasma butyrate	Food Frequency Questionnaire	plasma	Diet
rsq	standard	0.0011226	Preprocessor1_Model1	NA	507	ffq_serum_p_butyric_acid_nmol	non-taxahfe	ffq_serum_p_butyric_acid_nmol	NA	plasma butyrate	Food Frequency Questionnaire	plasma	Diet
ccc	standard	0.0271353	Preprocessor1_Model1	0	8636	ffq_serum_p_butyric_acid_nmol	non-taxahfe	ffq_serum_p_butyric_acid_nmol	271352806875239	plasma butyrate	Food Frequency Questionnaire	plasma	Diet
mae	standard	0.000154547	Preprocessor1_Model1	0.00014297	8636	ffq_serum_p_butyric_acid_nmol	non-taxahfe	ffq_serum_p_butyric_acid_nmol	0.0809723	plasma butyrate	Food Frequency Questionnaire	plasma	Diet
rmse	standard	0.000218849	Preprocessor1_Model1	0.000188541	8636	ffq_serum_p_butyric_acid_nmol	non-taxahfe	ffq_serum_p_butyric_acid_nmol	0.160753	plasma butyrate	Food Frequency Questionnaire	plasma	Diet
rsq	standard	0.021052	Preprocessor1_Model1	NA	8636	ffq_serum_p_butyric_acid_nmol	non-taxahfe	ffq_serum_p_butyric_acid_nmol	NA	plasma butyrate	Food Frequency Questionnaire	plasma	Diet
ccc	standard	-0.0091656	Preprocessor1_Model1	0	7471	ffq_serum_p_butyric_acid_nmol	non-taxahfe	ffq_serum_p_butyric_acid_nmol	-9.1656e+13	plasma butyrate	Food Frequency Questionnaire	plasma	Diet
mae	standard	0.000161208	Preprocessor1_Model1	0.000148577	7471	ffq_serum_p_butyric_acid_nmol	non-taxahfe	ffq_serum_p_butyric_acid_nmol	0.0850121	plasma butyrate	Food Frequency Questionnaire	plasma	Diet
rmse	standard	0.000227617	Preprocessor1_Model1	0.000199221	7471	ffq_serum_p_butyric_acid_nmol	non-taxahfe	ffq_serum_p_butyric_acid_nmol	0.142538	plasma butyrate	Food Frequency Questionnaire	plasma	Diet
rsq	standard	0.00150317	Preprocessor1_Model1	NA	7471	ffq_serum_p_butyric_acid_nmol	non-taxahfe	ffq_serum_p_butyric_acid_nmol	NA	plasma butyrate	Food Frequency Questionnaire	plasma	Diet
ccc	standard	-0.00849659	Preprocessor1_Model1	0	1525	ffq_serum_p_butyric_acid_nmol	non-taxahfe	ffq_serum_p_butyric_acid_nmol	-8.49659e+13	plasma butyrate	Food Frequency Questionnaire	plasma	Diet
mae	standard	0.000137085	Preprocessor1_Model1	0.000141421	1525	ffq_serum_p_butyric_acid_nmol	non-taxahfe	ffq_serum_p_butyric_acid_nmol	-0.030663	plasma butyrate	Food Frequency Questionnaire	plasma	Diet
rmse	standard	0.00016813	Preprocessor1_Model1	0.00018981	1525	ffq_serum_p_butyric_acid_nmol	non-taxahfe	ffq_serum_p_butyric_acid_nmol	-0.114218	plasma butyrate	Food Frequency Questionnaire	plasma	Diet
rsq	standard	0.000836114	Preprocessor1_Model1	NA	1525	ffq_serum_p_butyric_acid_nmol	non-taxahfe	ffq_serum_p_butyric_acid_nmol	NA	plasma butyrate	Food Frequency Questionnaire	plasma	Diet
ccc	standard	0.00682671	Preprocessor1_Model1	0	7268	ffq_serum_p_butyric_acid_nmol	non-taxahfe	ffq_serum_p_butyric_acid_nmol	6.82671e+13	plasma butyrate	Food Frequency Questionnaire	plasma	Diet
mae	standard	0.000165634	Preprocessor1_Model1	0.000140501	7268	ffq_serum_p_butyric_acid_nmol	non-taxahfe	ffq_serum_p_butyric_acid_nmol	0.178884	plasma butyrate	Food Frequency Questionnaire	plasma	Diet
rmse	standard	0.000231614	Preprocessor1_Model1	0.000190132	7268	ffq_serum_p_butyric_acid_nmol	non-taxahfe	ffq_serum_p_butyric_acid_nmol	0.218171	plasma butyrate	Food Frequency Questionnaire	plasma	Diet
rsq	standard	0.00048282	Preprocessor1_Model1	NA	7268	ffq_serum_p_butyric_acid_nmol	non-taxahfe	ffq_serum_p_butyric_acid_nmol	NA	plasma butyrate	Food Frequency Questionnaire	plasma	Diet
ccc	standard	-0.0110705	Preprocessor1_Model1	0	1378	ffq_serum_p_butyric_acid_nmol	non-taxahfe	ffq_serum_p_butyric_acid_nmol	-110704718409005	plasma butyrate	Food Frequency Questionnaire	plasma	Diet
mae	standard	0.000152471	Preprocessor1_Model1	0.000144028	1378	ffq_serum_p_butyric_acid_nmol	non-taxahfe	ffq_serum_p_butyric_acid_nmol	0.0586221	plasma butyrate	Food Frequency Questionnaire	plasma	Diet
rmse	standard	0.00020992	Preprocessor1_Model1	0.000190785	1378	ffq_serum_p_butyric_acid_nmol	non-taxahfe	ffq_serum_p_butyric_acid_nmol	0.100295	plasma butyrate	Food Frequency Questionnaire	plasma	Diet
rsq	standard	0.00155665	Preprocessor1_Model1	NA	1378	ffq_serum_p_butyric_acid_nmol	non-taxahfe	ffq_serum_p_butyric_acid_nmol	NA	plasma butyrate	Food Frequency Questionnaire	plasma	Diet
ccc	standard	-0.0135025	Preprocessor1_Model1	0	400	ffq_serum_p_propionic_acid_nmol	non-taxahfe	ffq_serum_p_propionic_acid_nmol	-135024839235887	plasma propionate	Food Frequency Questionnaire	plasma	Diet
mae	standard	0.000500807	Preprocessor1_Model1	0.000475469	400	ffq_serum_p_propionic_acid_nmol	non-taxahfe	ffq_serum_p_propionic_acid_nmol	0.0532913	plasma propionate	Food Frequency Questionnaire	plasma	Diet
rmse	standard	0.000599031	Preprocessor1_Model1	0.00056633	400	ffq_serum_p_propionic_acid_nmol	non-taxahfe	ffq_serum_p_propionic_acid_nmol	0.0577422	plasma propionate	Food Frequency Questionnaire	plasma	Diet
rsq	standard	0.00357989	Preprocessor1_Model1	NA	400	ffq_serum_p_propionic_acid_nmol	non-taxahfe	ffq_serum_p_propionic_acid_nmol	NA	plasma propionate	Food Frequency Questionnaire	plasma	Diet
ccc	standard	-0.0053777	Preprocessor1_Model1	0	9142	ffq_serum_p_propionic_acid_nmol	non-taxahfe	ffq_serum_p_propionic_acid_nmol	-5.3777e+13	plasma propionate	Food Frequency Questionnaire	plasma	Diet
mae	standard	0.000484951	Preprocessor1_Model1	0.000497337	9142	ffq_serum_p_propionic_acid_nmol	non-taxahfe	ffq_serum_p_propionic_acid_nmol	-0.0249046	plasma propionate	Food Frequency Questionnaire	plasma	Diet
rmse	standard	0.000562677	Preprocessor1_Model1	0.000596204	9142	ffq_serum_p_propionic_acid_nmol	non-taxahfe	ffq_serum_p_propionic_acid_nmol	-0.0562341	plasma propionate	Food Frequency Questionnaire	plasma	Diet
rsq	standard	0.000609539	Preprocessor1_Model1	NA	9142	ffq_serum_p_propionic_acid_nmol	non-taxahfe	ffq_serum_p_propionic_acid_nmol	NA	plasma propionate	Food Frequency Questionnaire	plasma	Diet
ccc	standard	-0.000942997	Preprocessor1_Model1	0	607	ffq_serum_p_propionic_acid_nmol	non-taxahfe	ffq_serum_p_propionic_acid_nmol	-9.42997e+12	plasma propionate	Food Frequency Questionnaire	plasma	Diet
mae	standard	0.000483867	Preprocessor1_Model1	0.000501929	607	ffq_serum_p_propionic_acid_nmol	non-taxahfe	ffq_serum_p_propionic_acid_nmol	-0.0359851	plasma propionate	Food Frequency Questionnaire	plasma	Diet
rmse	standard	0.000561619	Preprocessor1_Model1	0.000596748	607	ffq_serum_p_propionic_acid_nmol	non-taxahfe	ffq_serum_p_propionic_acid_nmol	-0.0588675	plasma propionate	Food Frequency Questionnaire	plasma	Diet
rsq	standard	9.80011e-06	Preprocessor1_Model1	NA	607	ffq_serum_p_propionic_acid_nmol	non-taxahfe	ffq_serum_p_propionic_acid_nmol	NA	plasma propionate	Food Frequency Questionnaire	plasma	Diet
ccc	standard	0.011504	Preprocessor1_Model1	0	7053	ffq_serum_p_propionic_acid_nmol	non-taxahfe	ffq_serum_p_propionic_acid_nmol	115039866447590	plasma propionate	Food Frequency Questionnaire	plasma	Diet
mae	standard	0.000489171	Preprocessor1_Model1	0.000482971	7053	ffq_serum_p_propionic_acid_nmol	non-taxahfe	ffq_serum_p_propionic_acid_nmol	0.0128359	plasma propionate	Food Frequency Questionnaire	plasma	Diet
rmse	standard	0.000584081	Preprocessor1_Model1	0.00057032	7053	ffq_serum_p_propionic_acid_nmol	non-taxahfe	ffq_serum_p_propionic_acid_nmol	0.0241282	plasma propionate	Food Frequency Questionnaire	plasma	Diet
rsq	standard	0.00226583	Preprocessor1_Model1	NA	7053	ffq_serum_p_propionic_acid_nmol	non-taxahfe	ffq_serum_p_propionic_acid_nmol	NA	plasma propionate	Food Frequency Questionnaire	plasma	Diet
ccc	standard	0.0131872	Preprocessor1_Model1	0	507	ffq_serum_p_propionic_acid_nmol	non-taxahfe	ffq_serum_p_propionic_acid_nmol	131871502650050	plasma propionate	Food Frequency Questionnaire	plasma	Diet
mae	standard	0.000481515	Preprocessor1_Model1	0.000500264	507	ffq_serum_p_propionic_acid_nmol	non-taxahfe	ffq_serum_p_propionic_acid_nmol	-0.0374775	plasma propionate	Food Frequency Questionnaire	plasma	Diet
rmse	standard	0.000552881	Preprocessor1_Model1	0.000603205	507	ffq_serum_p_propionic_acid_nmol	non-taxahfe	ffq_serum_p_propionic_acid_nmol	-0.0834271	plasma propionate	Food Frequency Questionnaire	plasma	Diet
rsq	standard	0.00099802	Preprocessor1_Model1	NA	507	ffq_serum_p_propionic_acid_nmol	non-taxahfe	ffq_serum_p_propionic_acid_nmol	NA	plasma propionate	Food Frequency Questionnaire	plasma	Diet
ccc	standard	-0.0782766	Preprocessor1_Model1	0	8636	ffq_serum_p_propionic_acid_nmol	non-taxahfe	ffq_serum_p_propionic_acid_nmol	-782766092849212	plasma propionate	Food Frequency Questionnaire	plasma	Diet
mae	standard	0.000530621	Preprocessor1_Model1	0.000486998	8636	ffq_serum_p_propionic_acid_nmol	non-taxahfe	ffq_serum_p_propionic_acid_nmol	0.0895749	plasma propionate	Food Frequency Questionnaire	plasma	Diet
rmse	standard	0.000645712	Preprocessor1_Model1	0.000576585	8636	ffq_serum_p_propionic_acid_nmol	non-taxahfe	ffq_serum_p_propionic_acid_nmol	0.119891	plasma propionate	Food Frequency Questionnaire	plasma	Diet
rsq	standard	0.0549502	Preprocessor1_Model1	NA	8636	ffq_serum_p_propionic_acid_nmol	non-taxahfe	ffq_serum_p_propionic_acid_nmol	NA	plasma propionate	Food Frequency Questionnaire	plasma	Diet
ccc	standard	0.00154657	Preprocessor1_Model1	0	7471	ffq_serum_p_propionic_acid_nmol	non-taxahfe	ffq_serum_p_propionic_acid_nmol	1.54657e+13	plasma propionate	Food Frequency Questionnaire	plasma	Diet
mae	standard	0.000481613	Preprocessor1_Model1	0.000490775	7471	ffq_serum_p_propionic_acid_nmol	non-taxahfe	ffq_serum_p_propionic_acid_nmol	-0.0186678	plasma propionate	Food Frequency Questionnaire	plasma	Diet
rmse	standard	0.000548854	Preprocessor1_Model1	0.0005827	7471	ffq_serum_p_propionic_acid_nmol	non-taxahfe	ffq_serum_p_propionic_acid_nmol	-0.0580846	plasma propionate	Food Frequency Questionnaire	plasma	Diet
rsq	standard	5.88035e-05	Preprocessor1_Model1	NA	7471	ffq_serum_p_propionic_acid_nmol	non-taxahfe	ffq_serum_p_propionic_acid_nmol	NA	plasma propionate	Food Frequency Questionnaire	plasma	Diet
ccc	standard	-0.0233322	Preprocessor1_Model1	0	1525	ffq_serum_p_propionic_acid_nmol	non-taxahfe	ffq_serum_p_propionic_acid_nmol	-233321661931544	plasma propionate	Food Frequency Questionnaire	plasma	Diet
mae	standard	0.000491222	Preprocessor1_Model1	0.000490675	1525	ffq_serum_p_propionic_acid_nmol	non-taxahfe	ffq_serum_p_propionic_acid_nmol	0.00111422	plasma propionate	Food Frequency Questionnaire	plasma	Diet
rmse	standard	0.000573238	Preprocessor1_Model1	0.000589038	1525	ffq_serum_p_propionic_acid_nmol	non-taxahfe	ffq_serum_p_propionic_acid_nmol	-0.0268245	plasma propionate	Food Frequency Questionnaire	plasma	Diet
rsq	standard	0.0023775	Preprocessor1_Model1	NA	1525	ffq_serum_p_propionic_acid_nmol	non-taxahfe	ffq_serum_p_propionic_acid_nmol	NA	plasma propionate	Food Frequency Questionnaire	plasma	Diet
ccc	standard	-0.0479688	Preprocessor1_Model1	0	7268	ffq_serum_p_propionic_acid_nmol	non-taxahfe	ffq_serum_p_propionic_acid_nmol	-479687867569645	plasma propionate	Food Frequency Questionnaire	plasma	Diet
mae	standard	0.00050181	Preprocessor1_Model1	0.000492212	7268	ffq_serum_p_propionic_acid_nmol	non-taxahfe	ffq_serum_p_propionic_acid_nmol	0.0194989	plasma propionate	Food Frequency Questionnaire	plasma	Diet
rmse	standard	0.0005903	Preprocessor1_Model1	0.000586424	7268	ffq_serum_p_propionic_acid_nmol	non-taxahfe	ffq_serum_p_propionic_acid_nmol	0.00660833	plasma propionate	Food Frequency Questionnaire	plasma	Diet
rsq	standard	0.0260658	Preprocessor1_Model1	NA	7268	ffq_serum_p_propionic_acid_nmol	non-taxahfe	ffq_serum_p_propionic_acid_nmol	NA	plasma propionate	Food Frequency Questionnaire	plasma	Diet
ccc	standard	0.00683386	Preprocessor1_Model1	0	1378	ffq_serum_p_propionic_acid_nmol	non-taxahfe	ffq_serum_p_propionic_acid_nmol	6.83386e+13	plasma propionate	Food Frequency Questionnaire	plasma	Diet
mae	standard	0.00044917	Preprocessor1_Model1	0.00049046	1378	ffq_serum_p_propionic_acid_nmol	non-taxahfe	ffq_serum_p_propionic_acid_nmol	-0.0841866	plasma propionate	Food Frequency Questionnaire	plasma	Diet
rmse	standard	0.000508217	Preprocessor1_Model1	0.000581079	1378	ffq_serum_p_propionic_acid_nmol	non-taxahfe	ffq_serum_p_propionic_acid_nmol	-0.125391	plasma propionate	Food Frequency Questionnaire	plasma	Diet
rsq	standard	0.000368657	Preprocessor1_Model1	NA	1378	ffq_serum_p_propionic_acid_nmol	non-taxahfe	ffq_serum_p_propionic_acid_nmol	NA	plasma propionate	Food Frequency Questionnaire	plasma	Diet
ccc	standard	-0.022324	Preprocessor1_Model1	0	400	ffq_serum_p_scfa_nmol_total	non-taxahfe	ffq_serum_p_scfa_nmol_total	-223239670705272	plasma total SCFAs	Food Frequency Questionnaire	plasma	Diet
mae	standard	0.0386962	Preprocessor1_Model1	0.0414719	400	ffq_serum_p_scfa_nmol_total	non-taxahfe	ffq_serum_p_scfa_nmol_total	-0.0669304	plasma total SCFAs	Food Frequency Questionnaire	plasma	Diet
rmse	standard	0.087021	Preprocessor1_Model1	0.0785888	400	ffq_serum_p_scfa_nmol_total	non-taxahfe	ffq_serum_p_scfa_nmol_total	0.107295	plasma total SCFAs	Food Frequency Questionnaire	plasma	Diet
rsq	standard	0.00686618	Preprocessor1_Model1	NA	400	ffq_serum_p_scfa_nmol_total	non-taxahfe	ffq_serum_p_scfa_nmol_total	NA	plasma total SCFAs	Food Frequency Questionnaire	plasma	Diet
ccc	standard	0.00973914	Preprocessor1_Model1	0	9142	ffq_serum_p_scfa_nmol_total	non-taxahfe	ffq_serum_p_scfa_nmol_total	9.73914e+13	plasma total SCFAs	Food Frequency Questionnaire	plasma	Diet
mae	standard	0.0382214	Preprocessor1_Model1	0.0375514	9142	ffq_serum_p_scfa_nmol_total	non-taxahfe	ffq_serum_p_scfa_nmol_total	0.0178439	plasma total SCFAs	Food Frequency Questionnaire	plasma	Diet
rmse	standard	0.0788562	Preprocessor1_Model1	0.0672099	9142	ffq_serum_p_scfa_nmol_total	non-taxahfe	ffq_serum_p_scfa_nmol_total	0.173282	plasma total SCFAs	Food Frequency Questionnaire	plasma	Diet
rsq	standard	0.00238813	Preprocessor1_Model1	NA	9142	ffq_serum_p_scfa_nmol_total	non-taxahfe	ffq_serum_p_scfa_nmol_total	NA	plasma total SCFAs	Food Frequency Questionnaire	plasma	Diet
ccc	standard	-0.000284037	Preprocessor1_Model1	0	607	ffq_serum_p_scfa_nmol_total	non-taxahfe	ffq_serum_p_scfa_nmol_total	-2.84037e+12	plasma total SCFAs	Food Frequency Questionnaire	plasma	Diet
mae	standard	0.0433076	Preprocessor1_Model1	0.0380376	607	ffq_serum_p_scfa_nmol_total	non-taxahfe	ffq_serum_p_scfa_nmol_total	0.138547	plasma total SCFAs	Food Frequency Questionnaire	plasma	Diet
rmse	standard	0.0946457	Preprocessor1_Model1	0.0670228	607	ffq_serum_p_scfa_nmol_total	non-taxahfe	ffq_serum_p_scfa_nmol_total	0.412142	plasma total SCFAs	Food Frequency Questionnaire	plasma	Diet
rsq	standard	2.50485e-06	Preprocessor1_Model1	NA	607	ffq_serum_p_scfa_nmol_total	non-taxahfe	ffq_serum_p_scfa_nmol_total	NA	plasma total SCFAs	Food Frequency Questionnaire	plasma	Diet
ccc	standard	0.0131922	Preprocessor1_Model1	0	7053	ffq_serum_p_scfa_nmol_total	non-taxahfe	ffq_serum_p_scfa_nmol_total	131922377196998	plasma total SCFAs	Food Frequency Questionnaire	plasma	Diet
mae	standard	0.0470029	Preprocessor1_Model1	0.0381811	7053	ffq_serum_p_scfa_nmol_total	non-taxahfe	ffq_serum_p_scfa_nmol_total	0.231052	plasma total SCFAs	Food Frequency Questionnaire	plasma	Diet
rmse	standard	0.0900496	Preprocessor1_Model1	0.0700986	7053	ffq_serum_p_scfa_nmol_total	non-taxahfe	ffq_serum_p_scfa_nmol_total	0.284612	plasma total SCFAs	Food Frequency Questionnaire	plasma	Diet
rsq	standard	0.0103528	Preprocessor1_Model1	NA	7053	ffq_serum_p_scfa_nmol_total	non-taxahfe	ffq_serum_p_scfa_nmol_total	NA	plasma total SCFAs	Food Frequency Questionnaire	plasma	Diet
ccc	standard	0.0671263	Preprocessor1_Model1	0	507	ffq_serum_p_scfa_nmol_total	non-taxahfe	ffq_serum_p_scfa_nmol_total	671262919178471	plasma total SCFAs	Food Frequency Questionnaire	plasma	Diet
mae	standard	0.0357657	Preprocessor1_Model1	0.0385138	507	ffq_serum_p_scfa_nmol_total	non-taxahfe	ffq_serum_p_scfa_nmol_total	-0.0713544	plasma total SCFAs	Food Frequency Questionnaire	plasma	Diet
rmse	standard	0.04342	Preprocessor1_Model1	0.0698858	507	ffq_serum_p_scfa_nmol_total	non-taxahfe	ffq_serum_p_scfa_nmol_total	-0.378701	plasma total SCFAs	Food Frequency Questionnaire	plasma	Diet
rsq	standard	0.0234364	Preprocessor1_Model1	NA	507	ffq_serum_p_scfa_nmol_total	non-taxahfe	ffq_serum_p_scfa_nmol_total	NA	plasma total SCFAs	Food Frequency Questionnaire	plasma	Diet
ccc	standard	-0.0405515	Preprocessor1_Model1	0	8636	ffq_serum_p_scfa_nmol_total	non-taxahfe	ffq_serum_p_scfa_nmol_total	-405515332892695	plasma total SCFAs	Food Frequency Questionnaire	plasma	Diet
mae	standard	0.0345454	Preprocessor1_Model1	0.0384635	8636	ffq_serum_p_scfa_nmol_total	non-taxahfe	ffq_serum_p_scfa_nmol_total	-0.101865	plasma total SCFAs	Food Frequency Questionnaire	plasma	Diet
rmse	standard	0.0504277	Preprocessor1_Model1	0.0694679	8636	ffq_serum_p_scfa_nmol_total	non-taxahfe	ffq_serum_p_scfa_nmol_total	-0.274086	plasma total SCFAs	Food Frequency Questionnaire	plasma	Diet
rsq	standard	0.0116303	Preprocessor1_Model1	NA	8636	ffq_serum_p_scfa_nmol_total	non-taxahfe	ffq_serum_p_scfa_nmol_total	NA	plasma total SCFAs	Food Frequency Questionnaire	plasma	Diet
ccc	standard	-0.0200818	Preprocessor1_Model1	0	7471	ffq_serum_p_scfa_nmol_total	non-taxahfe	ffq_serum_p_scfa_nmol_total	-200817612544467	plasma total SCFAs	Food Frequency Questionnaire	plasma	Diet
mae	standard	0.0480497	Preprocessor1_Model1	0.0371458	7471	ffq_serum_p_scfa_nmol_total	non-taxahfe	ffq_serum_p_scfa_nmol_total	0.293544	plasma total SCFAs	Food Frequency Questionnaire	plasma	Diet
rmse	standard	0.119522	Preprocessor1_Model1	0.0661507	7471	ffq_serum_p_scfa_nmol_total	non-taxahfe	ffq_serum_p_scfa_nmol_total	0.806816	plasma total SCFAs	Food Frequency Questionnaire	plasma	Diet
rsq	standard	0.0146608	Preprocessor1_Model1	NA	7471	ffq_serum_p_scfa_nmol_total	non-taxahfe	ffq_serum_p_scfa_nmol_total	NA	plasma total SCFAs	Food Frequency Questionnaire	plasma	Diet
ccc	standard	-0.0105393	Preprocessor1_Model1	0	1525	ffq_serum_p_scfa_nmol_total	non-taxahfe	ffq_serum_p_scfa_nmol_total	-105392606523360	plasma total SCFAs	Food Frequency Questionnaire	plasma	Diet
mae	standard	0.0415069	Preprocessor1_Model1	0.0385068	1525	ffq_serum_p_scfa_nmol_total	non-taxahfe	ffq_serum_p_scfa_nmol_total	0.0779112	plasma total SCFAs	Food Frequency Questionnaire	plasma	Diet
rmse	standard	0.0843948	Preprocessor1_Model1	0.0696657	1525	ffq_serum_p_scfa_nmol_total	non-taxahfe	ffq_serum_p_scfa_nmol_total	0.211426	plasma total SCFAs	Food Frequency Questionnaire	plasma	Diet
rsq	standard	0.00338396	Preprocessor1_Model1	NA	1525	ffq_serum_p_scfa_nmol_total	non-taxahfe	ffq_serum_p_scfa_nmol_total	NA	plasma total SCFAs	Food Frequency Questionnaire	plasma	Diet
ccc	standard	-0.166501	Preprocessor1_Model1	0	7268	ffq_serum_p_scfa_nmol_total	non-taxahfe	ffq_serum_p_scfa_nmol_total	-1665012085169980	plasma total SCFAs	Food Frequency Questionnaire	plasma	Diet
mae	standard	0.0306892	Preprocessor1_Model1	0.035764	7268	ffq_serum_p_scfa_nmol_total	non-taxahfe	ffq_serum_p_scfa_nmol_total	-0.141899	plasma total SCFAs	Food Frequency Questionnaire	plasma	Diet
rmse	standard	0.0378888	Preprocessor1_Model1	0.0639876	7268	ffq_serum_p_scfa_nmol_total	non-taxahfe	ffq_serum_p_scfa_nmol_total	-0.407874	plasma total SCFAs	Food Frequency Questionnaire	plasma	Diet
rsq	standard	0.0706148	Preprocessor1_Model1	NA	7268	ffq_serum_p_scfa_nmol_total	non-taxahfe	ffq_serum_p_scfa_nmol_total	NA	plasma total SCFAs	Food Frequency Questionnaire	plasma	Diet
ccc	standard	-0.00171928	Preprocessor1_Model1	0	1378	ffq_serum_p_scfa_nmol_total	non-taxahfe	ffq_serum_p_scfa_nmol_total	-1.71928e+13	plasma total SCFAs	Food Frequency Questionnaire	plasma	Diet
mae	standard	0.0429313	Preprocessor1_Model1	0.037916	1378	ffq_serum_p_scfa_nmol_total	non-taxahfe	ffq_serum_p_scfa_nmol_total	0.132273	plasma total SCFAs	Food Frequency Questionnaire	plasma	Diet
rmse	standard	0.0847938	Preprocessor1_Model1	0.0702725	1378	ffq_serum_p_scfa_nmol_total	non-taxahfe	ffq_serum_p_scfa_nmol_total	0.206644	plasma total SCFAs	Food Frequency Questionnaire	plasma	Diet
rsq	standard	0.0001235	Preprocessor1_Model1	NA	1378	ffq_serum_p_scfa_nmol_total	non-taxahfe	ffq_serum_p_scfa_nmol_total	NA	plasma total SCFAs	Food Frequency Questionnaire	plasma	Diet
ccc	standard	0.301737	Preprocessor1_Model1	-6.93561e-36	400	humann_pwys_fecal_acetate_norm_ratio_dist	non-taxahfe	humann_pwys_fecal_acetate_norm_ratio_dist	3017370679770960	acetate-ratio	HUMAnN3 Pathways	fecal	Microbial
mae	standard	0.0429742	Preprocessor1_Model1	0.0494059	400	humann_pwys_fecal_acetate_norm_ratio_dist	non-taxahfe	humann_pwys_fecal_acetate_norm_ratio_dist	-0.130182	acetate-ratio	HUMAnN3 Pathways	fecal	Microbial
rmse	standard	0.0516231	Preprocessor1_Model1	0.0597339	400	humann_pwys_fecal_acetate_norm_ratio_dist	non-taxahfe	humann_pwys_fecal_acetate_norm_ratio_dist	-0.135783	acetate-ratio	HUMAnN3 Pathways	fecal	Microbial
rsq	standard	0.252997	Preprocessor1_Model1	NA	400	humann_pwys_fecal_acetate_norm_ratio_dist	non-taxahfe	humann_pwys_fecal_acetate_norm_ratio_dist	NA	acetate-ratio	HUMAnN3 Pathways	fecal	Microbial
ccc	standard	0.241716	Preprocessor1_Model1	7.46817e-35	9142	humann_pwys_fecal_acetate_norm_ratio_dist	non-taxahfe	humann_pwys_fecal_acetate_norm_ratio_dist	2417157615775820	acetate-ratio	HUMAnN3 Pathways	fecal	Microbial
mae	standard	0.0490478	Preprocessor1_Model1	0.0500801	9142	humann_pwys_fecal_acetate_norm_ratio_dist	non-taxahfe	humann_pwys_fecal_acetate_norm_ratio_dist	-0.0206129	acetate-ratio	HUMAnN3 Pathways	fecal	Microbial
rmse	standard	0.0576383	Preprocessor1_Model1	0.0606338	9142	humann_pwys_fecal_acetate_norm_ratio_dist	non-taxahfe	humann_pwys_fecal_acetate_norm_ratio_dist	-0.0494026	acetate-ratio	HUMAnN3 Pathways	fecal	Microbial
rsq	standard	0.133368	Preprocessor1_Model1	NA	9142	humann_pwys_fecal_acetate_norm_ratio_dist	non-taxahfe	humann_pwys_fecal_acetate_norm_ratio_dist	NA	acetate-ratio	HUMAnN3 Pathways	fecal	Microbial
ccc	standard	0.17707	Preprocessor1_Model1	-2.08886e-34	607	humann_pwys_fecal_acetate_norm_ratio_dist	non-taxahfe	humann_pwys_fecal_acetate_norm_ratio_dist	1770697101473350	acetate-ratio	HUMAnN3 Pathways	fecal	Microbial
mae	standard	0.0518006	Preprocessor1_Model1	0.050746	607	humann_pwys_fecal_acetate_norm_ratio_dist	non-taxahfe	humann_pwys_fecal_acetate_norm_ratio_dist	0.0207821	acetate-ratio	HUMAnN3 Pathways	fecal	Microbial
rmse	standard	0.0649596	Preprocessor1_Model1	0.0612315	607	humann_pwys_fecal_acetate_norm_ratio_dist	non-taxahfe	humann_pwys_fecal_acetate_norm_ratio_dist	0.0608858	acetate-ratio	HUMAnN3 Pathways	fecal	Microbial
rsq	standard	0.101741	Preprocessor1_Model1	NA	607	humann_pwys_fecal_acetate_norm_ratio_dist	non-taxahfe	humann_pwys_fecal_acetate_norm_ratio_dist	NA	acetate-ratio	HUMAnN3 Pathways	fecal	Microbial
ccc	standard	0.274861	Preprocessor1_Model1	0	7053	humann_pwys_fecal_acetate_norm_ratio_dist	non-taxahfe	humann_pwys_fecal_acetate_norm_ratio_dist	2748614923391920	acetate-ratio	HUMAnN3 Pathways	fecal	Microbial
mae	standard	0.0481414	Preprocessor1_Model1	0.0503048	7053	humann_pwys_fecal_acetate_norm_ratio_dist	non-taxahfe	humann_pwys_fecal_acetate_norm_ratio_dist	-0.0430051	acetate-ratio	HUMAnN3 Pathways	fecal	Microbial
rmse	standard	0.0580162	Preprocessor1_Model1	0.0603251	7053	humann_pwys_fecal_acetate_norm_ratio_dist	non-taxahfe	humann_pwys_fecal_acetate_norm_ratio_dist	-0.0382733	acetate-ratio	HUMAnN3 Pathways	fecal	Microbial
rsq	standard	0.254136	Preprocessor1_Model1	NA	7053	humann_pwys_fecal_acetate_norm_ratio_dist	non-taxahfe	humann_pwys_fecal_acetate_norm_ratio_dist	NA	acetate-ratio	HUMAnN3 Pathways	fecal	Microbial
ccc	standard	0.277939	Preprocessor1_Model1	1.82094e-34	507	humann_pwys_fecal_acetate_norm_ratio_dist	non-taxahfe	humann_pwys_fecal_acetate_norm_ratio_dist	2779386609630640	acetate-ratio	HUMAnN3 Pathways	fecal	Microbial
mae	standard	0.0416219	Preprocessor1_Model1	0.0501583	507	humann_pwys_fecal_acetate_norm_ratio_dist	non-taxahfe	humann_pwys_fecal_acetate_norm_ratio_dist	-0.170189	acetate-ratio	HUMAnN3 Pathways	fecal	Microbial
rmse	standard	0.0525373	Preprocessor1_Model1	0.0607953	507	humann_pwys_fecal_acetate_norm_ratio_dist	non-taxahfe	humann_pwys_fecal_acetate_norm_ratio_dist	-0.135834	acetate-ratio	HUMAnN3 Pathways	fecal	Microbial
rsq	standard	0.294296	Preprocessor1_Model1	NA	507	humann_pwys_fecal_acetate_norm_ratio_dist	non-taxahfe	humann_pwys_fecal_acetate_norm_ratio_dist	NA	acetate-ratio	HUMAnN3 Pathways	fecal	Microbial
ccc	standard	0.238617	Preprocessor1_Model1	-3.68781e-36	8636	humann_pwys_fecal_acetate_norm_ratio_dist	non-taxahfe	humann_pwys_fecal_acetate_norm_ratio_dist	2386168220383270	acetate-ratio	HUMAnN3 Pathways	fecal	Microbial
mae	standard	0.0438673	Preprocessor1_Model1	0.0501753	8636	humann_pwys_fecal_acetate_norm_ratio_dist	non-taxahfe	humann_pwys_fecal_acetate_norm_ratio_dist	-0.125719	acetate-ratio	HUMAnN3 Pathways	fecal	Microbial
rmse	standard	0.0545425	Preprocessor1_Model1	0.0606398	8636	humann_pwys_fecal_acetate_norm_ratio_dist	non-taxahfe	humann_pwys_fecal_acetate_norm_ratio_dist	-0.10055	acetate-ratio	HUMAnN3 Pathways	fecal	Microbial
rsq	standard	0.0984035	Preprocessor1_Model1	NA	8636	humann_pwys_fecal_acetate_norm_ratio_dist	non-taxahfe	humann_pwys_fecal_acetate_norm_ratio_dist	NA	acetate-ratio	HUMAnN3 Pathways	fecal	Microbial
ccc	standard	0.192906	Preprocessor1_Model1	1.77443e-35	7471	humann_pwys_fecal_acetate_norm_ratio_dist	non-taxahfe	humann_pwys_fecal_acetate_norm_ratio_dist	1929059629108490	acetate-ratio	HUMAnN3 Pathways	fecal	Microbial
mae	standard	0.0482789	Preprocessor1_Model1	0.04935	7471	humann_pwys_fecal_acetate_norm_ratio_dist	non-taxahfe	humann_pwys_fecal_acetate_norm_ratio_dist	-0.0217058	acetate-ratio	HUMAnN3 Pathways	fecal	Microbial
rmse	standard	0.0629643	Preprocessor1_Model1	0.0594897	7471	humann_pwys_fecal_acetate_norm_ratio_dist	non-taxahfe	humann_pwys_fecal_acetate_norm_ratio_dist	0.058407	acetate-ratio	HUMAnN3 Pathways	fecal	Microbial
rsq	standard	0.149121	Preprocessor1_Model1	NA	7471	humann_pwys_fecal_acetate_norm_ratio_dist	non-taxahfe	humann_pwys_fecal_acetate_norm_ratio_dist	NA	acetate-ratio	HUMAnN3 Pathways	fecal	Microbial
ccc	standard	0.168652	Preprocessor1_Model1	-4.01927e-35	1525	humann_pwys_fecal_acetate_norm_ratio_dist	non-taxahfe	humann_pwys_fecal_acetate_norm_ratio_dist	1686522414473120	acetate-ratio	HUMAnN3 Pathways	fecal	Microbial
mae	standard	0.0472247	Preprocessor1_Model1	0.0499232	1525	humann_pwys_fecal_acetate_norm_ratio_dist	non-taxahfe	humann_pwys_fecal_acetate_norm_ratio_dist	-0.0540523	acetate-ratio	HUMAnN3 Pathways	fecal	Microbial
rmse	standard	0.0615603	Preprocessor1_Model1	0.059885	1525	humann_pwys_fecal_acetate_norm_ratio_dist	non-taxahfe	humann_pwys_fecal_acetate_norm_ratio_dist	0.0279747	acetate-ratio	HUMAnN3 Pathways	fecal	Microbial
rsq	standard	0.0815407	Preprocessor1_Model1	NA	1525	humann_pwys_fecal_acetate_norm_ratio_dist	non-taxahfe	humann_pwys_fecal_acetate_norm_ratio_dist	NA	acetate-ratio	HUMAnN3 Pathways	fecal	Microbial
ccc	standard	0.136057	Preprocessor1_Model1	-1.21312e-35	7268	humann_pwys_fecal_acetate_norm_ratio_dist	non-taxahfe	humann_pwys_fecal_acetate_norm_ratio_dist	1360569010726750	acetate-ratio	HUMAnN3 Pathways	fecal	Microbial
mae	standard	0.0454651	Preprocessor1_Model1	0.0496872	7268	humann_pwys_fecal_acetate_norm_ratio_dist	non-taxahfe	humann_pwys_fecal_acetate_norm_ratio_dist	-0.0849737	acetate-ratio	HUMAnN3 Pathways	fecal	Microbial
rmse	standard	0.056087	Preprocessor1_Model1	0.0600309	7268	humann_pwys_fecal_acetate_norm_ratio_dist	non-taxahfe	humann_pwys_fecal_acetate_norm_ratio_dist	-0.065698	acetate-ratio	HUMAnN3 Pathways	fecal	Microbial
rsq	standard	0.0555215	Preprocessor1_Model1	NA	7268	humann_pwys_fecal_acetate_norm_ratio_dist	non-taxahfe	humann_pwys_fecal_acetate_norm_ratio_dist	NA	acetate-ratio	HUMAnN3 Pathways	fecal	Microbial
ccc	standard	0.255872	Preprocessor1_Model1	0	1378	humann_pwys_fecal_acetate_norm_ratio_dist	non-taxahfe	humann_pwys_fecal_acetate_norm_ratio_dist	2558715540595670	acetate-ratio	HUMAnN3 Pathways	fecal	Microbial
mae	standard	0.0454706	Preprocessor1_Model1	0.0489114	1378	humann_pwys_fecal_acetate_norm_ratio_dist	non-taxahfe	humann_pwys_fecal_acetate_norm_ratio_dist	-0.0703463	acetate-ratio	HUMAnN3 Pathways	fecal	Microbial
rmse	standard	0.0548006	Preprocessor1_Model1	0.0586653	1378	humann_pwys_fecal_acetate_norm_ratio_dist	non-taxahfe	humann_pwys_fecal_acetate_norm_ratio_dist	-0.0658775	acetate-ratio	HUMAnN3 Pathways	fecal	Microbial
rsq	standard	0.151125	Preprocessor1_Model1	NA	1378	humann_pwys_fecal_acetate_norm_ratio_dist	non-taxahfe	humann_pwys_fecal_acetate_norm_ratio_dist	NA	acetate-ratio	HUMAnN3 Pathways	fecal	Microbial
ccc	standard	-0.0123461	Preprocessor1_Model1	-2.33957e-32	400	humann_pwys_fecal_acetate	non-taxahfe	humann_pwys_fecal_acetate	-123460882967355	acetate	HUMAnN3 Pathways	fecal	Microbial
mae	standard	8.2088	Preprocessor1_Model1	7.0222	400	humann_pwys_fecal_acetate	non-taxahfe	humann_pwys_fecal_acetate	0.168978	acetate	HUMAnN3 Pathways	fecal	Microbial
rmse	standard	10.5189	Preprocessor1_Model1	9.07398	400	humann_pwys_fecal_acetate	non-taxahfe	humann_pwys_fecal_acetate	0.159234	acetate	HUMAnN3 Pathways	fecal	Microbial
rsq	standard	0.000522799	Preprocessor1_Model1	NA	400	humann_pwys_fecal_acetate	non-taxahfe	humann_pwys_fecal_acetate	NA	acetate	HUMAnN3 Pathways	fecal	Microbial
ccc	standard	0.0310238	Preprocessor1_Model1	6.79597e-33	9142	humann_pwys_fecal_acetate	non-taxahfe	humann_pwys_fecal_acetate	310237881687368	acetate	HUMAnN3 Pathways	fecal	Microbial
mae	standard	6.48349	Preprocessor1_Model1	6.87851	9142	humann_pwys_fecal_acetate	non-taxahfe	humann_pwys_fecal_acetate	-0.0574284	acetate	HUMAnN3 Pathways	fecal	Microbial
rmse	standard	8.01417	Preprocessor1_Model1	8.65594	9142	humann_pwys_fecal_acetate	non-taxahfe	humann_pwys_fecal_acetate	-0.0741416	acetate	HUMAnN3 Pathways	fecal	Microbial
rsq	standard	0.0179645	Preprocessor1_Model1	NA	9142	humann_pwys_fecal_acetate	non-taxahfe	humann_pwys_fecal_acetate	NA	acetate	HUMAnN3 Pathways	fecal	Microbial
ccc	standard	0.0330056	Preprocessor1_Model1	5.91169e-33	607	humann_pwys_fecal_acetate	non-taxahfe	humann_pwys_fecal_acetate	330056301275769	acetate	HUMAnN3 Pathways	fecal	Microbial
mae	standard	6.97727	Preprocessor1_Model1	6.88813	607	humann_pwys_fecal_acetate	non-taxahfe	humann_pwys_fecal_acetate	0.0129413	acetate	HUMAnN3 Pathways	fecal	Microbial
rmse	standard	8.99203	Preprocessor1_Model1	8.84	607	humann_pwys_fecal_acetate	non-taxahfe	humann_pwys_fecal_acetate	0.0171987	acetate	HUMAnN3 Pathways	fecal	Microbial
rsq	standard	0.0490949	Preprocessor1_Model1	NA	607	humann_pwys_fecal_acetate	non-taxahfe	humann_pwys_fecal_acetate	NA	acetate	HUMAnN3 Pathways	fecal	Microbial
ccc	standard	0.0187401	Preprocessor1_Model1	-2.42735e-33	7053	humann_pwys_fecal_acetate	non-taxahfe	humann_pwys_fecal_acetate	187401365607392	acetate	HUMAnN3 Pathways	fecal	Microbial
mae	standard	7.35765	Preprocessor1_Model1	6.85794	7053	humann_pwys_fecal_acetate	non-taxahfe	humann_pwys_fecal_acetate	0.0728661	acetate	HUMAnN3 Pathways	fecal	Microbial
rmse	standard	9.01646	Preprocessor1_Model1	8.79487	7053	humann_pwys_fecal_acetate	non-taxahfe	humann_pwys_fecal_acetate	0.0251962	acetate	HUMAnN3 Pathways	fecal	Microbial
rsq	standard	0.00164607	Preprocessor1_Model1	NA	7053	humann_pwys_fecal_acetate	non-taxahfe	humann_pwys_fecal_acetate	NA	acetate	HUMAnN3 Pathways	fecal	Microbial
ccc	standard	-0.121207	Preprocessor1_Model1	-4.05537e-33	507	humann_pwys_fecal_acetate	non-taxahfe	humann_pwys_fecal_acetate	-1212066034899100	acetate	HUMAnN3 Pathways	fecal	Microbial
mae	standard	6.69784	Preprocessor1_Model1	6.91946	507	humann_pwys_fecal_acetate	non-taxahfe	humann_pwys_fecal_acetate	-0.0320292	acetate	HUMAnN3 Pathways	fecal	Microbial
rmse	standard	7.95782	Preprocessor1_Model1	8.81954	507	humann_pwys_fecal_acetate	non-taxahfe	humann_pwys_fecal_acetate	-0.0977048	acetate	HUMAnN3 Pathways	fecal	Microbial
rsq	standard	0.0600761	Preprocessor1_Model1	NA	507	humann_pwys_fecal_acetate	non-taxahfe	humann_pwys_fecal_acetate	NA	acetate	HUMAnN3 Pathways	fecal	Microbial
ccc	standard	0.021414	Preprocessor1_Model1	5.94042e-33	8636	humann_pwys_fecal_acetate	non-taxahfe	humann_pwys_fecal_acetate	214140462161839	acetate	HUMAnN3 Pathways	fecal	Microbial
mae	standard	7.06954	Preprocessor1_Model1	6.86506	8636	humann_pwys_fecal_acetate	non-taxahfe	humann_pwys_fecal_acetate	0.0297844	acetate	HUMAnN3 Pathways	fecal	Microbial
rmse	standard	8.96425	Preprocessor1_Model1	8.73384	8636	humann_pwys_fecal_acetate	non-taxahfe	humann_pwys_fecal_acetate	0.0263812	acetate	HUMAnN3 Pathways	fecal	Microbial
rsq	standard	0.0158842	Preprocessor1_Model1	NA	8636	humann_pwys_fecal_acetate	non-taxahfe	humann_pwys_fecal_acetate	NA	acetate	HUMAnN3 Pathways	fecal	Microbial
ccc	standard	-0.0192144	Preprocessor1_Model1	1.5894e-32	7471	humann_pwys_fecal_acetate	non-taxahfe	humann_pwys_fecal_acetate	-192143624406617	acetate	HUMAnN3 Pathways	fecal	Microbial
mae	standard	6.83511	Preprocessor1_Model1	6.70111	7471	humann_pwys_fecal_acetate	non-taxahfe	humann_pwys_fecal_acetate	0.0199959	acetate	HUMAnN3 Pathways	fecal	Microbial
rmse	standard	8.59663	Preprocessor1_Model1	8.40626	7471	humann_pwys_fecal_acetate	non-taxahfe	humann_pwys_fecal_acetate	0.0226467	acetate	HUMAnN3 Pathways	fecal	Microbial
rsq	standard	0.00639777	Preprocessor1_Model1	NA	7471	humann_pwys_fecal_acetate	non-taxahfe	humann_pwys_fecal_acetate	NA	acetate	HUMAnN3 Pathways	fecal	Microbial
ccc	standard	-0.0129064	Preprocessor1_Model1	-7.96172e-33	1525	humann_pwys_fecal_acetate	non-taxahfe	humann_pwys_fecal_acetate	-129063741474571	acetate	HUMAnN3 Pathways	fecal	Microbial
mae	standard	7.25678	Preprocessor1_Model1	6.80359	1525	humann_pwys_fecal_acetate	non-taxahfe	humann_pwys_fecal_acetate	0.0666107	acetate	HUMAnN3 Pathways	fecal	Microbial
rmse	standard	9.81024	Preprocessor1_Model1	8.74279	1525	humann_pwys_fecal_acetate	non-taxahfe	humann_pwys_fecal_acetate	0.122095	acetate	HUMAnN3 Pathways	fecal	Microbial
rsq	standard	0.00522623	Preprocessor1_Model1	NA	1525	humann_pwys_fecal_acetate	non-taxahfe	humann_pwys_fecal_acetate	NA	acetate	HUMAnN3 Pathways	fecal	Microbial
ccc	standard	0.122973	Preprocessor1_Model1	1.01568e-33	7268	humann_pwys_fecal_acetate	non-taxahfe	humann_pwys_fecal_acetate	1229727054372190	acetate	HUMAnN3 Pathways	fecal	Microbial
mae	standard	7.06259	Preprocessor1_Model1	7.01163	7268	humann_pwys_fecal_acetate	non-taxahfe	humann_pwys_fecal_acetate	0.00726872	acetate	HUMAnN3 Pathways	fecal	Microbial
rmse	standard	9.20242	Preprocessor1_Model1	9.03134	7268	humann_pwys_fecal_acetate	non-taxahfe	humann_pwys_fecal_acetate	0.0189429	acetate	HUMAnN3 Pathways	fecal	Microbial
rsq	standard	0.0533787	Preprocessor1_Model1	NA	7268	humann_pwys_fecal_acetate	non-taxahfe	humann_pwys_fecal_acetate	NA	acetate	HUMAnN3 Pathways	fecal	Microbial
ccc	standard	0.00343268	Preprocessor1_Model1	2.30581e-32	1378	humann_pwys_fecal_acetate	non-taxahfe	humann_pwys_fecal_acetate	3.43268e+13	acetate	HUMAnN3 Pathways	fecal	Microbial
mae	standard	6.55729	Preprocessor1_Model1	6.99097	1378	humann_pwys_fecal_acetate	non-taxahfe	humann_pwys_fecal_acetate	-0.0620345	acetate	HUMAnN3 Pathways	fecal	Microbial
rmse	standard	7.75571	Preprocessor1_Model1	9.0195	1378	humann_pwys_fecal_acetate	non-taxahfe	humann_pwys_fecal_acetate	-0.140118	acetate	HUMAnN3 Pathways	fecal	Microbial
rsq	standard	0.000235104	Preprocessor1_Model1	NA	1378	humann_pwys_fecal_acetate	non-taxahfe	humann_pwys_fecal_acetate	NA	acetate	HUMAnN3 Pathways	fecal	Microbial
ccc	standard	0.202077	Preprocessor1_Model1	-2.82324e-35	400	humann_pwys_fecal_butyrate_norm_ratio_dist	non-taxahfe	humann_pwys_fecal_new_butyrate_norm_ratio_dist	2020773411403070	butyrate-ratio	HUMAnN3 Pathways	fecal	Microbial
mae	standard	0.0410615	Preprocessor1_Model1	0.042902	400	humann_pwys_fecal_butyrate_norm_ratio_dist	non-taxahfe	humann_pwys_fecal_new_butyrate_norm_ratio_dist	-0.0428997	butyrate-ratio	HUMAnN3 Pathways	fecal	Microbial
rmse	standard	0.0508733	Preprocessor1_Model1	0.0541679	400	humann_pwys_fecal_butyrate_norm_ratio_dist	non-taxahfe	humann_pwys_fecal_new_butyrate_norm_ratio_dist	-0.0608207	butyrate-ratio	HUMAnN3 Pathways	fecal	Microbial
rsq	standard	0.181094	Preprocessor1_Model1	NA	400	humann_pwys_fecal_butyrate_norm_ratio_dist	non-taxahfe	humann_pwys_fecal_new_butyrate_norm_ratio_dist	NA	butyrate-ratio	HUMAnN3 Pathways	fecal	Microbial
ccc	standard	0.166915	Preprocessor1_Model1	9.8585e-35	9142	humann_pwys_fecal_butyrate_norm_ratio_dist	non-taxahfe	humann_pwys_fecal_new_butyrate_norm_ratio_dist	1669147234639770	butyrate-ratio	HUMAnN3 Pathways	fecal	Microbial
mae	standard	0.0384808	Preprocessor1_Model1	0.0426421	9142	humann_pwys_fecal_butyrate_norm_ratio_dist	non-taxahfe	humann_pwys_fecal_new_butyrate_norm_ratio_dist	-0.097587	butyrate-ratio	HUMAnN3 Pathways	fecal	Microbial
rmse	standard	0.0498161	Preprocessor1_Model1	0.0532922	9142	humann_pwys_fecal_butyrate_norm_ratio_dist	non-taxahfe	humann_pwys_fecal_new_butyrate_norm_ratio_dist	-0.0652277	butyrate-ratio	HUMAnN3 Pathways	fecal	Microbial
rsq	standard	0.227347	Preprocessor1_Model1	NA	9142	humann_pwys_fecal_butyrate_norm_ratio_dist	non-taxahfe	humann_pwys_fecal_new_butyrate_norm_ratio_dist	NA	butyrate-ratio	HUMAnN3 Pathways	fecal	Microbial
ccc	standard	0.133154	Preprocessor1_Model1	-7.27587e-35	607	humann_pwys_fecal_butyrate_norm_ratio_dist	non-taxahfe	humann_pwys_fecal_new_butyrate_norm_ratio_dist	1331540166761240	butyrate-ratio	HUMAnN3 Pathways	fecal	Microbial
mae	standard	0.0398773	Preprocessor1_Model1	0.0418275	607	humann_pwys_fecal_butyrate_norm_ratio_dist	non-taxahfe	humann_pwys_fecal_new_butyrate_norm_ratio_dist	-0.046626	butyrate-ratio	HUMAnN3 Pathways	fecal	Microbial
rmse	standard	0.0524723	Preprocessor1_Model1	0.0520942	607	humann_pwys_fecal_butyrate_norm_ratio_dist	non-taxahfe	humann_pwys_fecal_new_butyrate_norm_ratio_dist	0.00725742	butyrate-ratio	HUMAnN3 Pathways	fecal	Microbial
rsq	standard	0.0745506	Preprocessor1_Model1	NA	607	humann_pwys_fecal_butyrate_norm_ratio_dist	non-taxahfe	humann_pwys_fecal_new_butyrate_norm_ratio_dist	NA	butyrate-ratio	HUMAnN3 Pathways	fecal	Microbial
ccc	standard	0.153097	Preprocessor1_Model1	-1.29381e-34	7053	humann_pwys_fecal_butyrate_norm_ratio_dist	non-taxahfe	humann_pwys_fecal_new_butyrate_norm_ratio_dist	1530971993113240	butyrate-ratio	HUMAnN3 Pathways	fecal	Microbial
mae	standard	0.0398343	Preprocessor1_Model1	0.042434	7053	humann_pwys_fecal_butyrate_norm_ratio_dist	non-taxahfe	humann_pwys_fecal_new_butyrate_norm_ratio_dist	-0.0612649	butyrate-ratio	HUMAnN3 Pathways	fecal	Microbial
rmse	standard	0.0485506	Preprocessor1_Model1	0.0531745	7053	humann_pwys_fecal_butyrate_norm_ratio_dist	non-taxahfe	humann_pwys_fecal_new_butyrate_norm_ratio_dist	-0.0869565	butyrate-ratio	HUMAnN3 Pathways	fecal	Microbial
rsq	standard	0.0629395	Preprocessor1_Model1	NA	7053	humann_pwys_fecal_butyrate_norm_ratio_dist	non-taxahfe	humann_pwys_fecal_new_butyrate_norm_ratio_dist	NA	butyrate-ratio	HUMAnN3 Pathways	fecal	Microbial
ccc	standard	0.244655	Preprocessor1_Model1	1.00668e-34	507	humann_pwys_fecal_butyrate_norm_ratio_dist	non-taxahfe	humann_pwys_fecal_new_butyrate_norm_ratio_dist	2446552652113960	butyrate-ratio	HUMAnN3 Pathways	fecal	Microbial
mae	standard	0.0368147	Preprocessor1_Model1	0.0437485	507	humann_pwys_fecal_butyrate_norm_ratio_dist	non-taxahfe	humann_pwys_fecal_new_butyrate_norm_ratio_dist	-0.158492	butyrate-ratio	HUMAnN3 Pathways	fecal	Microbial
rmse	standard	0.0462773	Preprocessor1_Model1	0.0548087	507	humann_pwys_fecal_butyrate_norm_ratio_dist	non-taxahfe	humann_pwys_fecal_new_butyrate_norm_ratio_dist	-0.155658	butyrate-ratio	HUMAnN3 Pathways	fecal	Microbial
rsq	standard	0.132083	Preprocessor1_Model1	NA	507	humann_pwys_fecal_butyrate_norm_ratio_dist	non-taxahfe	humann_pwys_fecal_new_butyrate_norm_ratio_dist	NA	butyrate-ratio	HUMAnN3 Pathways	fecal	Microbial
ccc	standard	0.172573	Preprocessor1_Model1	1.64426e-34	8636	humann_pwys_fecal_butyrate_norm_ratio_dist	non-taxahfe	humann_pwys_fecal_new_butyrate_norm_ratio_dist	1725726528113130	butyrate-ratio	HUMAnN3 Pathways	fecal	Microbial
mae	standard	0.0393047	Preprocessor1_Model1	0.042449	8636	humann_pwys_fecal_butyrate_norm_ratio_dist	non-taxahfe	humann_pwys_fecal_new_butyrate_norm_ratio_dist	-0.0740724	butyrate-ratio	HUMAnN3 Pathways	fecal	Microbial
rmse	standard	0.0508052	Preprocessor1_Model1	0.0532545	8636	humann_pwys_fecal_butyrate_norm_ratio_dist	non-taxahfe	humann_pwys_fecal_new_butyrate_norm_ratio_dist	-0.0459925	butyrate-ratio	HUMAnN3 Pathways	fecal	Microbial
rsq	standard	0.124679	Preprocessor1_Model1	NA	8636	humann_pwys_fecal_butyrate_norm_ratio_dist	non-taxahfe	humann_pwys_fecal_new_butyrate_norm_ratio_dist	NA	butyrate-ratio	HUMAnN3 Pathways	fecal	Microbial
ccc	standard	0.142436	Preprocessor1_Model1	4.92275e-35	7471	humann_pwys_fecal_butyrate_norm_ratio_dist	non-taxahfe	humann_pwys_fecal_new_butyrate_norm_ratio_dist	1424364524345250	butyrate-ratio	HUMAnN3 Pathways	fecal	Microbial
mae	standard	0.0476808	Preprocessor1_Model1	0.0415431	7471	humann_pwys_fecal_butyrate_norm_ratio_dist	non-taxahfe	humann_pwys_fecal_new_butyrate_norm_ratio_dist	0.147743	butyrate-ratio	HUMAnN3 Pathways	fecal	Microbial
rmse	standard	0.0598075	Preprocessor1_Model1	0.0517972	7471	humann_pwys_fecal_butyrate_norm_ratio_dist	non-taxahfe	humann_pwys_fecal_new_butyrate_norm_ratio_dist	0.154648	butyrate-ratio	HUMAnN3 Pathways	fecal	Microbial
rsq	standard	0.0781055	Preprocessor1_Model1	NA	7471	humann_pwys_fecal_butyrate_norm_ratio_dist	non-taxahfe	humann_pwys_fecal_new_butyrate_norm_ratio_dist	NA	butyrate-ratio	HUMAnN3 Pathways	fecal	Microbial
ccc	standard	0.219959	Preprocessor1_Model1	-1.3525e-34	1525	humann_pwys_fecal_butyrate_norm_ratio_dist	non-taxahfe	humann_pwys_fecal_new_butyrate_norm_ratio_dist	2199589769249610	butyrate-ratio	HUMAnN3 Pathways	fecal	Microbial
mae	standard	0.0387806	Preprocessor1_Model1	0.0427405	1525	humann_pwys_fecal_butyrate_norm_ratio_dist	non-taxahfe	humann_pwys_fecal_new_butyrate_norm_ratio_dist	-0.0926502	butyrate-ratio	HUMAnN3 Pathways	fecal	Microbial
rmse	standard	0.0478789	Preprocessor1_Model1	0.0538145	1525	humann_pwys_fecal_butyrate_norm_ratio_dist	non-taxahfe	humann_pwys_fecal_new_butyrate_norm_ratio_dist	-0.110297	butyrate-ratio	HUMAnN3 Pathways	fecal	Microbial
rsq	standard	0.136914	Preprocessor1_Model1	NA	1525	humann_pwys_fecal_butyrate_norm_ratio_dist	non-taxahfe	humann_pwys_fecal_new_butyrate_norm_ratio_dist	NA	butyrate-ratio	HUMAnN3 Pathways	fecal	Microbial
ccc	standard	0.221854	Preprocessor1_Model1	-4.80196e-35	7268	humann_pwys_fecal_butyrate_norm_ratio_dist	non-taxahfe	humann_pwys_fecal_new_butyrate_norm_ratio_dist	2218536542076040	butyrate-ratio	HUMAnN3 Pathways	fecal	Microbial
mae	standard	0.0367857	Preprocessor1_Model1	0.0419884	7268	humann_pwys_fecal_butyrate_norm_ratio_dist	non-taxahfe	humann_pwys_fecal_new_butyrate_norm_ratio_dist	-0.123907	butyrate-ratio	HUMAnN3 Pathways	fecal	Microbial
rmse	standard	0.0455466	Preprocessor1_Model1	0.0523387	7268	humann_pwys_fecal_butyrate_norm_ratio_dist	non-taxahfe	humann_pwys_fecal_new_butyrate_norm_ratio_dist	-0.129772	butyrate-ratio	HUMAnN3 Pathways	fecal	Microbial
rsq	standard	0.144181	Preprocessor1_Model1	NA	7268	humann_pwys_fecal_butyrate_norm_ratio_dist	non-taxahfe	humann_pwys_fecal_new_butyrate_norm_ratio_dist	NA	butyrate-ratio	HUMAnN3 Pathways	fecal	Microbial
ccc	standard	0.196876	Preprocessor1_Model1	-1.9749e-34	1378	humann_pwys_fecal_butyrate_norm_ratio_dist	non-taxahfe	humann_pwys_fecal_new_butyrate_norm_ratio_dist	1968763621934340	butyrate-ratio	HUMAnN3 Pathways	fecal	Microbial
mae	standard	0.0396094	Preprocessor1_Model1	0.0428239	1378	humann_pwys_fecal_butyrate_norm_ratio_dist	non-taxahfe	humann_pwys_fecal_new_butyrate_norm_ratio_dist	-0.0750635	butyrate-ratio	HUMAnN3 Pathways	fecal	Microbial
rmse	standard	0.050101	Preprocessor1_Model1	0.0537943	1378	humann_pwys_fecal_butyrate_norm_ratio_dist	non-taxahfe	humann_pwys_fecal_new_butyrate_norm_ratio_dist	-0.0686554	butyrate-ratio	HUMAnN3 Pathways	fecal	Microbial
rsq	standard	0.181556	Preprocessor1_Model1	NA	1378	humann_pwys_fecal_butyrate_norm_ratio_dist	non-taxahfe	humann_pwys_fecal_new_butyrate_norm_ratio_dist	NA	butyrate-ratio	HUMAnN3 Pathways	fecal	Microbial
ccc	standard	0.0354133	Preprocessor1_Model1	0	400	humann_pwys_fecal_butyrate	non-taxahfe	humann_pwys_fecal_new_butyrate	354133208549220	butyrate	HUMAnN3 Pathways	fecal	Microbial
mae	standard	4.19112	Preprocessor1_Model1	3.83683	400	humann_pwys_fecal_butyrate	non-taxahfe	humann_pwys_fecal_new_butyrate	0.0923382	butyrate	HUMAnN3 Pathways	fecal	Microbial
rmse	standard	5.58234	Preprocessor1_Model1	5.0282	400	humann_pwys_fecal_butyrate	non-taxahfe	humann_pwys_fecal_new_butyrate	0.110208	butyrate	HUMAnN3 Pathways	fecal	Microbial
rsq	standard	0.0354952	Preprocessor1_Model1	NA	400	humann_pwys_fecal_butyrate	non-taxahfe	humann_pwys_fecal_new_butyrate	NA	butyrate	HUMAnN3 Pathways	fecal	Microbial
ccc	standard	0.0708277	Preprocessor1_Model1	-2.94711e-33	9142	humann_pwys_fecal_butyrate	non-taxahfe	humann_pwys_fecal_new_butyrate	708276893770395	butyrate	HUMAnN3 Pathways	fecal	Microbial
mae	standard	3.60861	Preprocessor1_Model1	4.01378	9142	humann_pwys_fecal_butyrate	non-taxahfe	humann_pwys_fecal_new_butyrate	-0.100943	butyrate	HUMAnN3 Pathways	fecal	Microbial
rmse	standard	4.53569	Preprocessor1_Model1	5.33389	9142	humann_pwys_fecal_butyrate	non-taxahfe	humann_pwys_fecal_new_butyrate	-0.149647	butyrate	HUMAnN3 Pathways	fecal	Microbial
rsq	standard	0.0868127	Preprocessor1_Model1	NA	9142	humann_pwys_fecal_butyrate	non-taxahfe	humann_pwys_fecal_new_butyrate	NA	butyrate	HUMAnN3 Pathways	fecal	Microbial
ccc	standard	0.0929754	Preprocessor1_Model1	0	607	humann_pwys_fecal_butyrate	non-taxahfe	humann_pwys_fecal_new_butyrate	929754115565128	butyrate	HUMAnN3 Pathways	fecal	Microbial
mae	standard	3.56707	Preprocessor1_Model1	3.87137	607	humann_pwys_fecal_butyrate	non-taxahfe	humann_pwys_fecal_new_butyrate	-0.0786027	butyrate	HUMAnN3 Pathways	fecal	Microbial
rmse	standard	4.4651	Preprocessor1_Model1	5.0687	607	humann_pwys_fecal_butyrate	non-taxahfe	humann_pwys_fecal_new_butyrate	-0.119084	butyrate	HUMAnN3 Pathways	fecal	Microbial
rsq	standard	0.119301	Preprocessor1_Model1	NA	607	humann_pwys_fecal_butyrate	non-taxahfe	humann_pwys_fecal_new_butyrate	NA	butyrate	HUMAnN3 Pathways	fecal	Microbial
ccc	standard	0.0255885	Preprocessor1_Model1	0	7053	humann_pwys_fecal_butyrate	non-taxahfe	humann_pwys_fecal_new_butyrate	255884661811654	butyrate	HUMAnN3 Pathways	fecal	Microbial
mae	standard	4.51809	Preprocessor1_Model1	3.97257	7053	humann_pwys_fecal_butyrate	non-taxahfe	humann_pwys_fecal_new_butyrate	0.137322	butyrate	HUMAnN3 Pathways	fecal	Microbial
rmse	standard	6.34424	Preprocessor1_Model1	5.30061	7053	humann_pwys_fecal_butyrate	non-taxahfe	humann_pwys_fecal_new_butyrate	0.196889	butyrate	HUMAnN3 Pathways	fecal	Microbial
rsq	standard	0.0136936	Preprocessor1_Model1	NA	7053	humann_pwys_fecal_butyrate	non-taxahfe	humann_pwys_fecal_new_butyrate	NA	butyrate	HUMAnN3 Pathways	fecal	Microbial
ccc	standard	0.102408	Preprocessor1_Model1	0	507	humann_pwys_fecal_butyrate	non-taxahfe	humann_pwys_fecal_new_butyrate	1024082440573950	butyrate	HUMAnN3 Pathways	fecal	Microbial
mae	standard	3.23987	Preprocessor1_Model1	4.00764	507	humann_pwys_fecal_butyrate	non-taxahfe	humann_pwys_fecal_new_butyrate	-0.191576	butyrate	HUMAnN3 Pathways	fecal	Microbial
rmse	standard	3.83495	Preprocessor1_Model1	5.23439	507	humann_pwys_fecal_butyrate	non-taxahfe	humann_pwys_fecal_new_butyrate	-0.267355	butyrate	HUMAnN3 Pathways	fecal	Microbial
rsq	standard	0.131235	Preprocessor1_Model1	NA	507	humann_pwys_fecal_butyrate	non-taxahfe	humann_pwys_fecal_new_butyrate	NA	butyrate	HUMAnN3 Pathways	fecal	Microbial
ccc	standard	0.0976614	Preprocessor1_Model1	0	8636	humann_pwys_fecal_butyrate	non-taxahfe	humann_pwys_fecal_new_butyrate	976614119340205	butyrate	HUMAnN3 Pathways	fecal	Microbial
mae	standard	3.28741	Preprocessor1_Model1	3.93652	8636	humann_pwys_fecal_butyrate	non-taxahfe	humann_pwys_fecal_new_butyrate	-0.164895	butyrate	HUMAnN3 Pathways	fecal	Microbial
rmse	standard	4.1344	Preprocessor1_Model1	5.27158	8636	humann_pwys_fecal_butyrate	non-taxahfe	humann_pwys_fecal_new_butyrate	-0.215719	butyrate	HUMAnN3 Pathways	fecal	Microbial
rsq	standard	0.111989	Preprocessor1_Model1	NA	8636	humann_pwys_fecal_butyrate	non-taxahfe	humann_pwys_fecal_new_butyrate	NA	butyrate	HUMAnN3 Pathways	fecal	Microbial
ccc	standard	0.0731168	Preprocessor1_Model1	-2.52473e-33	7471	humann_pwys_fecal_butyrate	non-taxahfe	humann_pwys_fecal_new_butyrate	731167694839863	butyrate	HUMAnN3 Pathways	fecal	Microbial
mae	standard	4.46639	Preprocessor1_Model1	3.93115	7471	humann_pwys_fecal_butyrate	non-taxahfe	humann_pwys_fecal_new_butyrate	0.136154	butyrate	HUMAnN3 Pathways	fecal	Microbial
rmse	standard	5.98291	Preprocessor1_Model1	5.20952	7471	humann_pwys_fecal_butyrate	non-taxahfe	humann_pwys_fecal_new_butyrate	0.148459	butyrate	HUMAnN3 Pathways	fecal	Microbial
rsq	standard	0.120878	Preprocessor1_Model1	NA	7471	humann_pwys_fecal_butyrate	non-taxahfe	humann_pwys_fecal_new_butyrate	NA	butyrate	HUMAnN3 Pathways	fecal	Microbial
ccc	standard	0.0736993	Preprocessor1_Model1	0	1525	humann_pwys_fecal_butyrate	non-taxahfe	humann_pwys_fecal_new_butyrate	736992746680814	butyrate	HUMAnN3 Pathways	fecal	Microbial
mae	standard	4.2594	Preprocessor1_Model1	3.96082	1525	humann_pwys_fecal_butyrate	non-taxahfe	humann_pwys_fecal_new_butyrate	0.0753834	butyrate	HUMAnN3 Pathways	fecal	Microbial
rmse	standard	5.81642	Preprocessor1_Model1	5.19472	1525	humann_pwys_fecal_butyrate	non-taxahfe	humann_pwys_fecal_new_butyrate	0.11968	butyrate	HUMAnN3 Pathways	fecal	Microbial
rsq	standard	0.105483	Preprocessor1_Model1	NA	1525	humann_pwys_fecal_butyrate	non-taxahfe	humann_pwys_fecal_new_butyrate	NA	butyrate	HUMAnN3 Pathways	fecal	Microbial
ccc	standard	0.0762804	Preprocessor1_Model1	0	7268	humann_pwys_fecal_butyrate	non-taxahfe	humann_pwys_fecal_new_butyrate	762804414433325	butyrate	HUMAnN3 Pathways	fecal	Microbial
mae	standard	4.00021	Preprocessor1_Model1	3.85344	7268	humann_pwys_fecal_butyrate	non-taxahfe	humann_pwys_fecal_new_butyrate	0.0380893	butyrate	HUMAnN3 Pathways	fecal	Microbial
rmse	standard	5.38503	Preprocessor1_Model1	5.02597	7268	humann_pwys_fecal_butyrate	non-taxahfe	humann_pwys_fecal_new_butyrate	0.0714399	butyrate	HUMAnN3 Pathways	fecal	Microbial
rsq	standard	0.126765	Preprocessor1_Model1	NA	7268	humann_pwys_fecal_butyrate	non-taxahfe	humann_pwys_fecal_new_butyrate	NA	butyrate	HUMAnN3 Pathways	fecal	Microbial
ccc	standard	0.0525859	Preprocessor1_Model1	4.53401e-33	1378	humann_pwys_fecal_butyrate	non-taxahfe	humann_pwys_fecal_new_butyrate	525859495774016	butyrate	HUMAnN3 Pathways	fecal	Microbial
mae	standard	3.95445	Preprocessor1_Model1	3.88395	1378	humann_pwys_fecal_butyrate	non-taxahfe	humann_pwys_fecal_new_butyrate	0.0181502	butyrate	HUMAnN3 Pathways	fecal	Microbial
rmse	standard	5.05784	Preprocessor1_Model1	5.07269	1378	humann_pwys_fecal_butyrate	non-taxahfe	humann_pwys_fecal_new_butyrate	-0.00292775	butyrate	HUMAnN3 Pathways	fecal	Microbial
rsq	standard	0.0453789	Preprocessor1_Model1	NA	1378	humann_pwys_fecal_butyrate	non-taxahfe	humann_pwys_fecal_new_butyrate	NA	butyrate	HUMAnN3 Pathways	fecal	Microbial
ccc	standard	0.171716	Preprocessor1_Model1	-2.73747e-34	400	humann_pwys_fecal_propionate_norm_ratio_dist	non-taxahfe	humann_pwys_fecal_propionate_norm_ratio_dist	1717156017762680	propionate-ratio	HUMAnN3 Pathways	fecal	Microbial
mae	standard	0.0246538	Preprocessor1_Model1	0.029392	400	humann_pwys_fecal_propionate_norm_ratio_dist	non-taxahfe	humann_pwys_fecal_propionate_norm_ratio_dist	-0.161206	propionate-ratio	HUMAnN3 Pathways	fecal	Microbial
rmse	standard	0.0310696	Preprocessor1_Model1	0.0362248	400	humann_pwys_fecal_propionate_norm_ratio_dist	non-taxahfe	humann_pwys_fecal_propionate_norm_ratio_dist	-0.142313	propionate-ratio	HUMAnN3 Pathways	fecal	Microbial
rsq	standard	0.0586103	Preprocessor1_Model1	NA	400	humann_pwys_fecal_propionate_norm_ratio_dist	non-taxahfe	humann_pwys_fecal_propionate_norm_ratio_dist	NA	propionate-ratio	HUMAnN3 Pathways	fecal	Microbial
ccc	standard	0.268745	Preprocessor1_Model1	5.20761e-35	9142	humann_pwys_fecal_propionate_norm_ratio_dist	non-taxahfe	humann_pwys_fecal_propionate_norm_ratio_dist	2687451519887050	propionate-ratio	HUMAnN3 Pathways	fecal	Microbial
mae	standard	0.0256118	Preprocessor1_Model1	0.0301574	9142	humann_pwys_fecal_propionate_norm_ratio_dist	non-taxahfe	humann_pwys_fecal_propionate_norm_ratio_dist	-0.150726	propionate-ratio	HUMAnN3 Pathways	fecal	Microbial
rmse	standard	0.0342442	Preprocessor1_Model1	0.0372637	9142	humann_pwys_fecal_propionate_norm_ratio_dist	non-taxahfe	humann_pwys_fecal_propionate_norm_ratio_dist	-0.0810298	propionate-ratio	HUMAnN3 Pathways	fecal	Microbial
rsq	standard	0.195066	Preprocessor1_Model1	NA	9142	humann_pwys_fecal_propionate_norm_ratio_dist	non-taxahfe	humann_pwys_fecal_propionate_norm_ratio_dist	NA	propionate-ratio	HUMAnN3 Pathways	fecal	Microbial
ccc	standard	0.109578	Preprocessor1_Model1	0	607	humann_pwys_fecal_propionate_norm_ratio_dist	non-taxahfe	humann_pwys_fecal_propionate_norm_ratio_dist	1095778166904880	propionate-ratio	HUMAnN3 Pathways	fecal	Microbial
mae	standard	0.0297388	Preprocessor1_Model1	0.0291735	607	humann_pwys_fecal_propionate_norm_ratio_dist	non-taxahfe	humann_pwys_fecal_propionate_norm_ratio_dist	0.0193787	propionate-ratio	HUMAnN3 Pathways	fecal	Microbial
rmse	standard	0.0392554	Preprocessor1_Model1	0.0359034	607	humann_pwys_fecal_propionate_norm_ratio_dist	non-taxahfe	humann_pwys_fecal_propionate_norm_ratio_dist	0.0933623	propionate-ratio	HUMAnN3 Pathways	fecal	Microbial
rsq	standard	0.031064	Preprocessor1_Model1	NA	607	humann_pwys_fecal_propionate_norm_ratio_dist	non-taxahfe	humann_pwys_fecal_propionate_norm_ratio_dist	NA	propionate-ratio	HUMAnN3 Pathways	fecal	Microbial
ccc	standard	0.203216	Preprocessor1_Model1	2.34741e-34	7053	humann_pwys_fecal_propionate_norm_ratio_dist	non-taxahfe	humann_pwys_fecal_propionate_norm_ratio_dist	2032163468799370	propionate-ratio	HUMAnN3 Pathways	fecal	Microbial
mae	standard	0.0268786	Preprocessor1_Model1	0.029786	7053	humann_pwys_fecal_propionate_norm_ratio_dist	non-taxahfe	humann_pwys_fecal_propionate_norm_ratio_dist	-0.0976096	propionate-ratio	HUMAnN3 Pathways	fecal	Microbial
rmse	standard	0.0333416	Preprocessor1_Model1	0.036756	7053	humann_pwys_fecal_propionate_norm_ratio_dist	non-taxahfe	humann_pwys_fecal_propionate_norm_ratio_dist	-0.092895	propionate-ratio	HUMAnN3 Pathways	fecal	Microbial
rsq	standard	0.136607	Preprocessor1_Model1	NA	7053	humann_pwys_fecal_propionate_norm_ratio_dist	non-taxahfe	humann_pwys_fecal_propionate_norm_ratio_dist	NA	propionate-ratio	HUMAnN3 Pathways	fecal	Microbial
ccc	standard	0.2363	Preprocessor1_Model1	2.29449e-34	507	humann_pwys_fecal_propionate_norm_ratio_dist	non-taxahfe	humann_pwys_fecal_propionate_norm_ratio_dist	2363001763616270	propionate-ratio	HUMAnN3 Pathways	fecal	Microbial
mae	standard	0.0281867	Preprocessor1_Model1	0.0292683	507	humann_pwys_fecal_propionate_norm_ratio_dist	non-taxahfe	humann_pwys_fecal_propionate_norm_ratio_dist	-0.0369552	propionate-ratio	HUMAnN3 Pathways	fecal	Microbial
rmse	standard	0.0365826	Preprocessor1_Model1	0.0358964	507	humann_pwys_fecal_propionate_norm_ratio_dist	non-taxahfe	humann_pwys_fecal_propionate_norm_ratio_dist	0.0191162	propionate-ratio	HUMAnN3 Pathways	fecal	Microbial
rsq	standard	0.211578	Preprocessor1_Model1	NA	507	humann_pwys_fecal_propionate_norm_ratio_dist	non-taxahfe	humann_pwys_fecal_propionate_norm_ratio_dist	NA	propionate-ratio	HUMAnN3 Pathways	fecal	Microbial
ccc	standard	0.239083	Preprocessor1_Model1	0	8636	humann_pwys_fecal_propionate_norm_ratio_dist	non-taxahfe	humann_pwys_fecal_propionate_norm_ratio_dist	2390827237964820	propionate-ratio	HUMAnN3 Pathways	fecal	Microbial
mae	standard	0.0278092	Preprocessor1_Model1	0.0294289	8636	humann_pwys_fecal_propionate_norm_ratio_dist	non-taxahfe	humann_pwys_fecal_propionate_norm_ratio_dist	-0.0550393	propionate-ratio	HUMAnN3 Pathways	fecal	Microbial
rmse	standard	0.0348093	Preprocessor1_Model1	0.0362107	8636	humann_pwys_fecal_propionate_norm_ratio_dist	non-taxahfe	humann_pwys_fecal_propionate_norm_ratio_dist	-0.0387021	propionate-ratio	HUMAnN3 Pathways	fecal	Microbial
rsq	standard	0.21862	Preprocessor1_Model1	NA	8636	humann_pwys_fecal_propionate_norm_ratio_dist	non-taxahfe	humann_pwys_fecal_propionate_norm_ratio_dist	NA	propionate-ratio	HUMAnN3 Pathways	fecal	Microbial
ccc	standard	0.241152	Preprocessor1_Model1	0	7471	humann_pwys_fecal_propionate_norm_ratio_dist	non-taxahfe	humann_pwys_fecal_propionate_norm_ratio_dist	2411517161793770	propionate-ratio	HUMAnN3 Pathways	fecal	Microbial
mae	standard	0.0282112	Preprocessor1_Model1	0.0293129	7471	humann_pwys_fecal_propionate_norm_ratio_dist	non-taxahfe	humann_pwys_fecal_propionate_norm_ratio_dist	-0.0375813	propionate-ratio	HUMAnN3 Pathways	fecal	Microbial
rmse	standard	0.0358624	Preprocessor1_Model1	0.0363449	7471	humann_pwys_fecal_propionate_norm_ratio_dist	non-taxahfe	humann_pwys_fecal_propionate_norm_ratio_dist	-0.0132764	propionate-ratio	HUMAnN3 Pathways	fecal	Microbial
rsq	standard	0.241405	Preprocessor1_Model1	NA	7471	humann_pwys_fecal_propionate_norm_ratio_dist	non-taxahfe	humann_pwys_fecal_propionate_norm_ratio_dist	NA	propionate-ratio	HUMAnN3 Pathways	fecal	Microbial
ccc	standard	0.19808	Preprocessor1_Model1	-2.33518e-35	1525	humann_pwys_fecal_propionate_norm_ratio_dist	non-taxahfe	humann_pwys_fecal_propionate_norm_ratio_dist	1980795498079710	propionate-ratio	HUMAnN3 Pathways	fecal	Microbial
mae	standard	0.0284329	Preprocessor1_Model1	0.029395	1525	humann_pwys_fecal_propionate_norm_ratio_dist	non-taxahfe	humann_pwys_fecal_propionate_norm_ratio_dist	-0.0327295	propionate-ratio	HUMAnN3 Pathways	fecal	Microbial
rmse	standard	0.0352393	Preprocessor1_Model1	0.0361789	1525	humann_pwys_fecal_propionate_norm_ratio_dist	non-taxahfe	humann_pwys_fecal_propionate_norm_ratio_dist	-0.02597	propionate-ratio	HUMAnN3 Pathways	fecal	Microbial
rsq	standard	0.124768	Preprocessor1_Model1	NA	1525	humann_pwys_fecal_propionate_norm_ratio_dist	non-taxahfe	humann_pwys_fecal_propionate_norm_ratio_dist	NA	propionate-ratio	HUMAnN3 Pathways	fecal	Microbial
ccc	standard	0.194994	Preprocessor1_Model1	4.18227e-34	7268	humann_pwys_fecal_propionate_norm_ratio_dist	non-taxahfe	humann_pwys_fecal_propionate_norm_ratio_dist	1949943012540750	propionate-ratio	HUMAnN3 Pathways	fecal	Microbial
mae	standard	0.0266476	Preprocessor1_Model1	0.0296487	7268	humann_pwys_fecal_propionate_norm_ratio_dist	non-taxahfe	humann_pwys_fecal_propionate_norm_ratio_dist	-0.101224	propionate-ratio	HUMAnN3 Pathways	fecal	Microbial
rmse	standard	0.0322297	Preprocessor1_Model1	0.0363984	7268	humann_pwys_fecal_propionate_norm_ratio_dist	non-taxahfe	humann_pwys_fecal_propionate_norm_ratio_dist	-0.11453	propionate-ratio	HUMAnN3 Pathways	fecal	Microbial
rsq	standard	0.101573	Preprocessor1_Model1	NA	7268	humann_pwys_fecal_propionate_norm_ratio_dist	non-taxahfe	humann_pwys_fecal_propionate_norm_ratio_dist	NA	propionate-ratio	HUMAnN3 Pathways	fecal	Microbial
ccc	standard	0.197844	Preprocessor1_Model1	3.89537e-34	1378	humann_pwys_fecal_propionate_norm_ratio_dist	non-taxahfe	humann_pwys_fecal_propionate_norm_ratio_dist	1978439690717550	propionate-ratio	HUMAnN3 Pathways	fecal	Microbial
mae	standard	0.0300212	Preprocessor1_Model1	0.0295974	1378	humann_pwys_fecal_propionate_norm_ratio_dist	non-taxahfe	humann_pwys_fecal_propionate_norm_ratio_dist	0.0143177	propionate-ratio	HUMAnN3 Pathways	fecal	Microbial
rmse	standard	0.038833	Preprocessor1_Model1	0.036106	1378	humann_pwys_fecal_propionate_norm_ratio_dist	non-taxahfe	humann_pwys_fecal_propionate_norm_ratio_dist	0.0755297	propionate-ratio	HUMAnN3 Pathways	fecal	Microbial
rsq	standard	0.105837	Preprocessor1_Model1	NA	1378	humann_pwys_fecal_propionate_norm_ratio_dist	non-taxahfe	humann_pwys_fecal_propionate_norm_ratio_dist	NA	propionate-ratio	HUMAnN3 Pathways	fecal	Microbial
ccc	standard	0.178064	Preprocessor1_Model1	0	400	humann_pwys_fecal_propionate	non-taxahfe	humann_pwys_fecal_propionate	1780643633883410	propionate	HUMAnN3 Pathways	fecal	Microbial
mae	standard	2.65948	Preprocessor1_Model1	2.95613	400	humann_pwys_fecal_propionate	non-taxahfe	humann_pwys_fecal_propionate	-0.100351	propionate	HUMAnN3 Pathways	fecal	Microbial
rmse	standard	3.2821	Preprocessor1_Model1	3.6745	400	humann_pwys_fecal_propionate	non-taxahfe	humann_pwys_fecal_propionate	-0.10679	propionate	HUMAnN3 Pathways	fecal	Microbial
rsq	standard	0.0819515	Preprocessor1_Model1	NA	400	humann_pwys_fecal_propionate	non-taxahfe	humann_pwys_fecal_propionate	NA	propionate	HUMAnN3 Pathways	fecal	Microbial
ccc	standard	0.134607	Preprocessor1_Model1	0	9142	humann_pwys_fecal_propionate	non-taxahfe	humann_pwys_fecal_propionate	1346072217120680	propionate	HUMAnN3 Pathways	fecal	Microbial
mae	standard	2.95457	Preprocessor1_Model1	2.92911	9142	humann_pwys_fecal_propionate	non-taxahfe	humann_pwys_fecal_propionate	0.00868932	propionate	HUMAnN3 Pathways	fecal	Microbial
rmse	standard	3.77075	Preprocessor1_Model1	3.61153	9142	humann_pwys_fecal_propionate	non-taxahfe	humann_pwys_fecal_propionate	0.0440875	propionate	HUMAnN3 Pathways	fecal	Microbial
rsq	standard	0.0737011	Preprocessor1_Model1	NA	9142	humann_pwys_fecal_propionate	non-taxahfe	humann_pwys_fecal_propionate	NA	propionate	HUMAnN3 Pathways	fecal	Microbial
ccc	standard	0.124535	Preprocessor1_Model1	1.95279e-34	607	humann_pwys_fecal_propionate	non-taxahfe	humann_pwys_fecal_propionate	1245350558732790	propionate	HUMAnN3 Pathways	fecal	Microbial
mae	standard	3.11582	Preprocessor1_Model1	2.95678	607	humann_pwys_fecal_propionate	non-taxahfe	humann_pwys_fecal_propionate	0.0537894	propionate	HUMAnN3 Pathways	fecal	Microbial
rmse	standard	4.11156	Preprocessor1_Model1	3.67158	607	humann_pwys_fecal_propionate	non-taxahfe	humann_pwys_fecal_propionate	0.119832	propionate	HUMAnN3 Pathways	fecal	Microbial
rsq	standard	0.108267	Preprocessor1_Model1	NA	607	humann_pwys_fecal_propionate	non-taxahfe	humann_pwys_fecal_propionate	NA	propionate	HUMAnN3 Pathways	fecal	Microbial
ccc	standard	0.186966	Preprocessor1_Model1	0	7053	humann_pwys_fecal_propionate	non-taxahfe	humann_pwys_fecal_propionate	1869661925930940	propionate	HUMAnN3 Pathways	fecal	Microbial
mae	standard	2.5929	Preprocessor1_Model1	2.9056	7053	humann_pwys_fecal_propionate	non-taxahfe	humann_pwys_fecal_propionate	-0.107618	propionate	HUMAnN3 Pathways	fecal	Microbial
rmse	standard	3.19788	Preprocessor1_Model1	3.60654	7053	humann_pwys_fecal_propionate	non-taxahfe	humann_pwys_fecal_propionate	-0.113311	propionate	HUMAnN3 Pathways	fecal	Microbial
rsq	standard	0.13226	Preprocessor1_Model1	NA	7053	humann_pwys_fecal_propionate	non-taxahfe	humann_pwys_fecal_propionate	NA	propionate	HUMAnN3 Pathways	fecal	Microbial
ccc	standard	0.167426	Preprocessor1_Model1	4.2177e-33	507	humann_pwys_fecal_propionate	non-taxahfe	humann_pwys_fecal_propionate	1674259143102420	propionate	HUMAnN3 Pathways	fecal	Microbial
mae	standard	2.8759	Preprocessor1_Model1	2.88114	507	humann_pwys_fecal_propionate	non-taxahfe	humann_pwys_fecal_propionate	-0.00182076	propionate	HUMAnN3 Pathways	fecal	Microbial
rmse	standard	3.62707	Preprocessor1_Model1	3.52377	507	humann_pwys_fecal_propionate	non-taxahfe	humann_pwys_fecal_propionate	0.0293157	propionate	HUMAnN3 Pathways	fecal	Microbial
rsq	standard	0.117715	Preprocessor1_Model1	NA	507	humann_pwys_fecal_propionate	non-taxahfe	humann_pwys_fecal_propionate	NA	propionate	HUMAnN3 Pathways	fecal	Microbial
ccc	standard	0.168673	Preprocessor1_Model1	0	8636	humann_pwys_fecal_propionate	non-taxahfe	humann_pwys_fecal_propionate	1686731575052000	propionate	HUMAnN3 Pathways	fecal	Microbial
mae	standard	2.91838	Preprocessor1_Model1	2.91619	8636	humann_pwys_fecal_propionate	non-taxahfe	humann_pwys_fecal_propionate	0.000750274	propionate	HUMAnN3 Pathways	fecal	Microbial
rmse	standard	3.69953	Preprocessor1_Model1	3.61122	8636	humann_pwys_fecal_propionate	non-taxahfe	humann_pwys_fecal_propionate	0.0244545	propionate	HUMAnN3 Pathways	fecal	Microbial
rsq	standard	0.133155	Preprocessor1_Model1	NA	8636	humann_pwys_fecal_propionate	non-taxahfe	humann_pwys_fecal_propionate	NA	propionate	HUMAnN3 Pathways	fecal	Microbial
ccc	standard	0.120316	Preprocessor1_Model1	0	7471	humann_pwys_fecal_propionate	non-taxahfe	humann_pwys_fecal_propionate	1203160120097960	propionate	HUMAnN3 Pathways	fecal	Microbial
mae	standard	3.04381	Preprocessor1_Model1	2.90148	7471	humann_pwys_fecal_propionate	non-taxahfe	humann_pwys_fecal_propionate	0.0490541	propionate	HUMAnN3 Pathways	fecal	Microbial
rmse	standard	3.68707	Preprocessor1_Model1	3.60466	7471	humann_pwys_fecal_propionate	non-taxahfe	humann_pwys_fecal_propionate	0.0228635	propionate	HUMAnN3 Pathways	fecal	Microbial
rsq	standard	0.142125	Preprocessor1_Model1	NA	7471	humann_pwys_fecal_propionate	non-taxahfe	humann_pwys_fecal_propionate	NA	propionate	HUMAnN3 Pathways	fecal	Microbial
ccc	standard	0.190134	Preprocessor1_Model1	0	1525	humann_pwys_fecal_propionate	non-taxahfe	humann_pwys_fecal_propionate	1901342604524070	propionate	HUMAnN3 Pathways	fecal	Microbial
mae	standard	2.59076	Preprocessor1_Model1	2.91373	1525	humann_pwys_fecal_propionate	non-taxahfe	humann_pwys_fecal_propionate	-0.110844	propionate	HUMAnN3 Pathways	fecal	Microbial
rmse	standard	3.03459	Preprocessor1_Model1	3.62487	1525	humann_pwys_fecal_propionate	non-taxahfe	humann_pwys_fecal_propionate	-0.162844	propionate	HUMAnN3 Pathways	fecal	Microbial
rsq	standard	0.0896727	Preprocessor1_Model1	NA	1525	humann_pwys_fecal_propionate	non-taxahfe	humann_pwys_fecal_propionate	NA	propionate	HUMAnN3 Pathways	fecal	Microbial
ccc	standard	0.194014	Preprocessor1_Model1	0	7268	humann_pwys_fecal_propionate	non-taxahfe	humann_pwys_fecal_propionate	1940140111521260	propionate	HUMAnN3 Pathways	fecal	Microbial
mae	standard	2.87852	Preprocessor1_Model1	2.94389	7268	humann_pwys_fecal_propionate	non-taxahfe	humann_pwys_fecal_propionate	-0.0222058	propionate	HUMAnN3 Pathways	fecal	Microbial
rmse	standard	3.82316	Preprocessor1_Model1	3.65872	7268	humann_pwys_fecal_propionate	non-taxahfe	humann_pwys_fecal_propionate	0.0449441	propionate	HUMAnN3 Pathways	fecal	Microbial
rsq	standard	0.226176	Preprocessor1_Model1	NA	7268	humann_pwys_fecal_propionate	non-taxahfe	humann_pwys_fecal_propionate	NA	propionate	HUMAnN3 Pathways	fecal	Microbial
ccc	standard	0.0987532	Preprocessor1_Model1	0	1378	humann_pwys_fecal_propionate	non-taxahfe	humann_pwys_fecal_propionate	987532389852234	propionate	HUMAnN3 Pathways	fecal	Microbial
mae	standard	2.65532	Preprocessor1_Model1	2.87381	1378	humann_pwys_fecal_propionate	non-taxahfe	humann_pwys_fecal_propionate	-0.0760278	propionate	HUMAnN3 Pathways	fecal	Microbial
rmse	standard	3.26812	Preprocessor1_Model1	3.5623	1378	humann_pwys_fecal_propionate	non-taxahfe	humann_pwys_fecal_propionate	-0.0825826	propionate	HUMAnN3 Pathways	fecal	Microbial
rsq	standard	0.0210655	Preprocessor1_Model1	NA	1378	humann_pwys_fecal_propionate	non-taxahfe	humann_pwys_fecal_propionate	NA	propionate	HUMAnN3 Pathways	fecal	Microbial
ccc	standard	0.0459826	Preprocessor1_Model1	5.4952e-33	400	humann_pwys_fecal_total_scfa	non-taxahfe	humann_pwys_fecal_total_scfa	459825673605455	total SCFAs	HUMAnN3 Pathways	fecal	Microbial
mae	standard	12.9743	Preprocessor1_Model1	12.8055	400	humann_pwys_fecal_total_scfa	non-taxahfe	humann_pwys_fecal_total_scfa	0.0131809	total SCFAs	HUMAnN3 Pathways	fecal	Microbial
rmse	standard	16.8258	Preprocessor1_Model1	16.1606	400	humann_pwys_fecal_total_scfa	non-taxahfe	humann_pwys_fecal_total_scfa	0.0411677	total SCFAs	HUMAnN3 Pathways	fecal	Microbial
rsq	standard	0.0535367	Preprocessor1_Model1	NA	400	humann_pwys_fecal_total_scfa	non-taxahfe	humann_pwys_fecal_total_scfa	NA	total SCFAs	HUMAnN3 Pathways	fecal	Microbial
ccc	standard	0.0179873	Preprocessor1_Model1	6.53963e-33	9142	humann_pwys_fecal_total_scfa	non-taxahfe	humann_pwys_fecal_total_scfa	179873369657140	total SCFAs	HUMAnN3 Pathways	fecal	Microbial
mae	standard	13.8899	Preprocessor1_Model1	12.5874	9142	humann_pwys_fecal_total_scfa	non-taxahfe	humann_pwys_fecal_total_scfa	0.103478	total SCFAs	HUMAnN3 Pathways	fecal	Microbial
rmse	standard	16.9206	Preprocessor1_Model1	15.7611	9142	humann_pwys_fecal_total_scfa	non-taxahfe	humann_pwys_fecal_total_scfa	0.0735712	total SCFAs	HUMAnN3 Pathways	fecal	Microbial
rsq	standard	0.00416116	Preprocessor1_Model1	NA	9142	humann_pwys_fecal_total_scfa	non-taxahfe	humann_pwys_fecal_total_scfa	NA	total SCFAs	HUMAnN3 Pathways	fecal	Microbial
ccc	standard	0.0515545	Preprocessor1_Model1	-3.17302e-33	607	humann_pwys_fecal_total_scfa	non-taxahfe	humann_pwys_fecal_total_scfa	515544590928116	total SCFAs	HUMAnN3 Pathways	fecal	Microbial
mae	standard	12.5776	Preprocessor1_Model1	12.8626	607	humann_pwys_fecal_total_scfa	non-taxahfe	humann_pwys_fecal_total_scfa	-0.0221571	total SCFAs	HUMAnN3 Pathways	fecal	Microbial
rmse	standard	16.1184	Preprocessor1_Model1	16.3934	607	humann_pwys_fecal_total_scfa	non-taxahfe	humann_pwys_fecal_total_scfa	-0.016773	total SCFAs	HUMAnN3 Pathways	fecal	Microbial
rsq	standard	0.0951714	Preprocessor1_Model1	NA	607	humann_pwys_fecal_total_scfa	non-taxahfe	humann_pwys_fecal_total_scfa	NA	total SCFAs	HUMAnN3 Pathways	fecal	Microbial
ccc	standard	0.0368604	Preprocessor1_Model1	2.68794e-32	7053	humann_pwys_fecal_total_scfa	non-taxahfe	humann_pwys_fecal_total_scfa	368604379116749	total SCFAs	HUMAnN3 Pathways	fecal	Microbial
mae	standard	13.4726	Preprocessor1_Model1	12.591	7053	humann_pwys_fecal_total_scfa	non-taxahfe	humann_pwys_fecal_total_scfa	0.0700179	total SCFAs	HUMAnN3 Pathways	fecal	Microbial
rmse	standard	17.3013	Preprocessor1_Model1	15.8965	7053	humann_pwys_fecal_total_scfa	non-taxahfe	humann_pwys_fecal_total_scfa	0.0883697	total SCFAs	HUMAnN3 Pathways	fecal	Microbial
rsq	standard	0.00611167	Preprocessor1_Model1	NA	7053	humann_pwys_fecal_total_scfa	non-taxahfe	humann_pwys_fecal_total_scfa	NA	total SCFAs	HUMAnN3 Pathways	fecal	Microbial
ccc	standard	0.0420366	Preprocessor1_Model1	0	507	humann_pwys_fecal_total_scfa	non-taxahfe	humann_pwys_fecal_total_scfa	420366159432191	total SCFAs	HUMAnN3 Pathways	fecal	Microbial
mae	standard	11.7759	Preprocessor1_Model1	12.7535	507	humann_pwys_fecal_total_scfa	non-taxahfe	humann_pwys_fecal_total_scfa	-0.0766477	total SCFAs	HUMAnN3 Pathways	fecal	Microbial
rmse	standard	15.13	Preprocessor1_Model1	16.1096	507	humann_pwys_fecal_total_scfa	non-taxahfe	humann_pwys_fecal_total_scfa	-0.0608098	total SCFAs	HUMAnN3 Pathways	fecal	Microbial
rsq	standard	0.0399042	Preprocessor1_Model1	NA	507	humann_pwys_fecal_total_scfa	non-taxahfe	humann_pwys_fecal_total_scfa	NA	total SCFAs	HUMAnN3 Pathways	fecal	Microbial
ccc	standard	0.0278857	Preprocessor1_Model1	6.25713e-33	8636	humann_pwys_fecal_total_scfa	non-taxahfe	humann_pwys_fecal_total_scfa	278856963813026	total SCFAs	HUMAnN3 Pathways	fecal	Microbial
mae	standard	14.1468	Preprocessor1_Model1	12.702	8636	humann_pwys_fecal_total_scfa	non-taxahfe	humann_pwys_fecal_total_scfa	0.113746	total SCFAs	HUMAnN3 Pathways	fecal	Microbial
rmse	standard	18.8357	Preprocessor1_Model1	15.8655	8636	humann_pwys_fecal_total_scfa	non-taxahfe	humann_pwys_fecal_total_scfa	0.18721	total SCFAs	HUMAnN3 Pathways	fecal	Microbial
rsq	standard	0.0343357	Preprocessor1_Model1	NA	8636	humann_pwys_fecal_total_scfa	non-taxahfe	humann_pwys_fecal_total_scfa	NA	total SCFAs	HUMAnN3 Pathways	fecal	Microbial
ccc	standard	0.0473722	Preprocessor1_Model1	0	7471	humann_pwys_fecal_total_scfa	non-taxahfe	humann_pwys_fecal_total_scfa	473722278327026	total SCFAs	HUMAnN3 Pathways	fecal	Microbial
mae	standard	12.71	Preprocessor1_Model1	12.7345	7471	humann_pwys_fecal_total_scfa	non-taxahfe	humann_pwys_fecal_total_scfa	-0.00192345	total SCFAs	HUMAnN3 Pathways	fecal	Microbial
rmse	standard	15.8911	Preprocessor1_Model1	15.86	7471	humann_pwys_fecal_total_scfa	non-taxahfe	humann_pwys_fecal_total_scfa	0.00196299	total SCFAs	HUMAnN3 Pathways	fecal	Microbial
rsq	standard	0.0427084	Preprocessor1_Model1	NA	7471	humann_pwys_fecal_total_scfa	non-taxahfe	humann_pwys_fecal_total_scfa	NA	total SCFAs	HUMAnN3 Pathways	fecal	Microbial
ccc	standard	0.0204486	Preprocessor1_Model1	2.24894e-32	1525	humann_pwys_fecal_total_scfa	non-taxahfe	humann_pwys_fecal_total_scfa	204486478757817	total SCFAs	HUMAnN3 Pathways	fecal	Microbial
mae	standard	13.9802	Preprocessor1_Model1	12.6617	1525	humann_pwys_fecal_total_scfa	non-taxahfe	humann_pwys_fecal_total_scfa	0.10413	total SCFAs	HUMAnN3 Pathways	fecal	Microbial
rmse	standard	17.9881	Preprocessor1_Model1	15.9642	1525	humann_pwys_fecal_total_scfa	non-taxahfe	humann_pwys_fecal_total_scfa	0.126776	total SCFAs	HUMAnN3 Pathways	fecal	Microbial
rsq	standard	0.00462212	Preprocessor1_Model1	NA	1525	humann_pwys_fecal_total_scfa	non-taxahfe	humann_pwys_fecal_total_scfa	NA	total SCFAs	HUMAnN3 Pathways	fecal	Microbial
ccc	standard	0.107852	Preprocessor1_Model1	3.18297e-33	7268	humann_pwys_fecal_total_scfa	non-taxahfe	humann_pwys_fecal_total_scfa	1078522991855040	total SCFAs	HUMAnN3 Pathways	fecal	Microbial
mae	standard	12.8795	Preprocessor1_Model1	12.3583	7268	humann_pwys_fecal_total_scfa	non-taxahfe	humann_pwys_fecal_total_scfa	0.0421716	total SCFAs	HUMAnN3 Pathways	fecal	Microbial
rmse	standard	16.1759	Preprocessor1_Model1	15.4015	7268	humann_pwys_fecal_total_scfa	non-taxahfe	humann_pwys_fecal_total_scfa	0.0502827	total SCFAs	HUMAnN3 Pathways	fecal	Microbial
rsq	standard	0.0733777	Preprocessor1_Model1	NA	7268	humann_pwys_fecal_total_scfa	non-taxahfe	humann_pwys_fecal_total_scfa	NA	total SCFAs	HUMAnN3 Pathways	fecal	Microbial
ccc	standard	-0.0206963	Preprocessor1_Model1	1.00419e-32	1378	humann_pwys_fecal_total_scfa	non-taxahfe	humann_pwys_fecal_total_scfa	-206963086614482	total SCFAs	HUMAnN3 Pathways	fecal	Microbial
mae	standard	12.4	Preprocessor1_Model1	12.5517	1378	humann_pwys_fecal_total_scfa	non-taxahfe	humann_pwys_fecal_total_scfa	-0.0120913	total SCFAs	HUMAnN3 Pathways	fecal	Microbial
rmse	standard	15.0084	Preprocessor1_Model1	15.8734	1378	humann_pwys_fecal_total_scfa	non-taxahfe	humann_pwys_fecal_total_scfa	-0.0544953	total SCFAs	HUMAnN3 Pathways	fecal	Microbial
rsq	standard	0.00214428	Preprocessor1_Model1	NA	1378	humann_pwys_fecal_total_scfa	non-taxahfe	humann_pwys_fecal_total_scfa	NA	total SCFAs	HUMAnN3 Pathways	fecal	Microbial
ccc	standard	-0.132893	Preprocessor1_Model1	1.0611e-32	400	humann_pwys_serum_p_acetic_acid_nmol	non-taxahfe	humann_pwys_serum_p_acetic_acid_nmol	-1328933247199600	plasma acetate	HUMAnN3 Pathways	plasma	Microbial
mae	standard	0.0371935	Preprocessor1_Model1	0.036578	400	humann_pwys_serum_p_acetic_acid_nmol	non-taxahfe	humann_pwys_serum_p_acetic_acid_nmol	0.0168272	plasma acetate	HUMAnN3 Pathways	plasma	Microbial
rmse	standard	0.0527003	Preprocessor1_Model1	0.0623727	400	humann_pwys_serum_p_acetic_acid_nmol	non-taxahfe	humann_pwys_serum_p_acetic_acid_nmol	-0.155075	plasma acetate	HUMAnN3 Pathways	plasma	Microbial
rsq	standard	0.0346744	Preprocessor1_Model1	NA	400	humann_pwys_serum_p_acetic_acid_nmol	non-taxahfe	humann_pwys_serum_p_acetic_acid_nmol	NA	plasma acetate	HUMAnN3 Pathways	plasma	Microbial
ccc	standard	0.0466412	Preprocessor1_Model1	2.1899e-32	9142	humann_pwys_serum_p_acetic_acid_nmol	non-taxahfe	humann_pwys_serum_p_acetic_acid_nmol	466412205562804	plasma acetate	HUMAnN3 Pathways	plasma	Microbial
mae	standard	0.0373268	Preprocessor1_Model1	0.0388946	9142	humann_pwys_serum_p_acetic_acid_nmol	non-taxahfe	humann_pwys_serum_p_acetic_acid_nmol	-0.0403103	plasma acetate	HUMAnN3 Pathways	plasma	Microbial
rmse	standard	0.0796523	Preprocessor1_Model1	0.0670072	9142	humann_pwys_serum_p_acetic_acid_nmol	non-taxahfe	humann_pwys_serum_p_acetic_acid_nmol	0.188713	plasma acetate	HUMAnN3 Pathways	plasma	Microbial
rsq	standard	0.0275656	Preprocessor1_Model1	NA	9142	humann_pwys_serum_p_acetic_acid_nmol	non-taxahfe	humann_pwys_serum_p_acetic_acid_nmol	NA	plasma acetate	HUMAnN3 Pathways	plasma	Microbial
ccc	standard	0.148313	Preprocessor1_Model1	1.03654e-32	607	humann_pwys_serum_p_acetic_acid_nmol	non-taxahfe	humann_pwys_serum_p_acetic_acid_nmol	1483131757559470	plasma acetate	HUMAnN3 Pathways	plasma	Microbial
mae	standard	0.0421776	Preprocessor1_Model1	0.0398677	607	humann_pwys_serum_p_acetic_acid_nmol	non-taxahfe	humann_pwys_serum_p_acetic_acid_nmol	0.0579379	plasma acetate	HUMAnN3 Pathways	plasma	Microbial
rmse	standard	0.0859701	Preprocessor1_Model1	0.0707203	607	humann_pwys_serum_p_acetic_acid_nmol	non-taxahfe	humann_pwys_serum_p_acetic_acid_nmol	0.215635	plasma acetate	HUMAnN3 Pathways	plasma	Microbial
rsq	standard	0.30806	Preprocessor1_Model1	NA	607	humann_pwys_serum_p_acetic_acid_nmol	non-taxahfe	humann_pwys_serum_p_acetic_acid_nmol	NA	plasma acetate	HUMAnN3 Pathways	plasma	Microbial
ccc	standard	0.22196	Preprocessor1_Model1	1.14881e-32	7053	humann_pwys_serum_p_acetic_acid_nmol	non-taxahfe	humann_pwys_serum_p_acetic_acid_nmol	2219601298250960	plasma acetate	HUMAnN3 Pathways	plasma	Microbial
mae	standard	0.0339097	Preprocessor1_Model1	0.0388382	7053	humann_pwys_serum_p_acetic_acid_nmol	non-taxahfe	humann_pwys_serum_p_acetic_acid_nmol	-0.126898	plasma acetate	HUMAnN3 Pathways	plasma	Microbial
rmse	standard	0.039143	Preprocessor1_Model1	0.070718	7053	humann_pwys_serum_p_acetic_acid_nmol	non-taxahfe	humann_pwys_serum_p_acetic_acid_nmol	-0.446492	plasma acetate	HUMAnN3 Pathways	plasma	Microbial
rsq	standard	0.11587	Preprocessor1_Model1	NA	7053	humann_pwys_serum_p_acetic_acid_nmol	non-taxahfe	humann_pwys_serum_p_acetic_acid_nmol	NA	plasma acetate	HUMAnN3 Pathways	plasma	Microbial
ccc	standard	0.131239	Preprocessor1_Model1	7.07397e-33	507	humann_pwys_serum_p_acetic_acid_nmol	non-taxahfe	humann_pwys_serum_p_acetic_acid_nmol	1312385076992980	plasma acetate	HUMAnN3 Pathways	plasma	Microbial
mae	standard	0.0377301	Preprocessor1_Model1	0.0362292	507	humann_pwys_serum_p_acetic_acid_nmol	non-taxahfe	humann_pwys_serum_p_acetic_acid_nmol	0.0414271	plasma acetate	HUMAnN3 Pathways	plasma	Microbial
rmse	standard	0.0477506	Preprocessor1_Model1	0.0627541	507	humann_pwys_serum_p_acetic_acid_nmol	non-taxahfe	humann_pwys_serum_p_acetic_acid_nmol	-0.239085	plasma acetate	HUMAnN3 Pathways	plasma	Microbial
rsq	standard	0.0252419	Preprocessor1_Model1	NA	507	humann_pwys_serum_p_acetic_acid_nmol	non-taxahfe	humann_pwys_serum_p_acetic_acid_nmol	NA	plasma acetate	HUMAnN3 Pathways	plasma	Microbial
ccc	standard	0.40862	Preprocessor1_Model1	2.85941e-33	8636	humann_pwys_serum_p_acetic_acid_nmol	non-taxahfe	humann_pwys_serum_p_acetic_acid_nmol	4086196897359280	plasma acetate	HUMAnN3 Pathways	plasma	Microbial
mae	standard	0.0301208	Preprocessor1_Model1	0.0460465	8636	humann_pwys_serum_p_acetic_acid_nmol	non-taxahfe	humann_pwys_serum_p_acetic_acid_nmol	-0.34586	plasma acetate	HUMAnN3 Pathways	plasma	Microbial
rmse	standard	0.0352322	Preprocessor1_Model1	0.091641	8636	humann_pwys_serum_p_acetic_acid_nmol	non-taxahfe	humann_pwys_serum_p_acetic_acid_nmol	-0.615542	plasma acetate	HUMAnN3 Pathways	plasma	Microbial
rsq	standard	0.279594	Preprocessor1_Model1	NA	8636	humann_pwys_serum_p_acetic_acid_nmol	non-taxahfe	humann_pwys_serum_p_acetic_acid_nmol	NA	plasma acetate	HUMAnN3 Pathways	plasma	Microbial
ccc	standard	0.0440694	Preprocessor1_Model1	2.00844e-32	7471	humann_pwys_serum_p_acetic_acid_nmol	non-taxahfe	humann_pwys_serum_p_acetic_acid_nmol	440694021897868	plasma acetate	HUMAnN3 Pathways	plasma	Microbial
mae	standard	0.0443097	Preprocessor1_Model1	0.0379897	7471	humann_pwys_serum_p_acetic_acid_nmol	non-taxahfe	humann_pwys_serum_p_acetic_acid_nmol	0.166361	plasma acetate	HUMAnN3 Pathways	plasma	Microbial
rmse	standard	0.0909773	Preprocessor1_Model1	0.0672929	7471	humann_pwys_serum_p_acetic_acid_nmol	non-taxahfe	humann_pwys_serum_p_acetic_acid_nmol	0.35196	plasma acetate	HUMAnN3 Pathways	plasma	Microbial
rsq	standard	0.0875289	Preprocessor1_Model1	NA	7471	humann_pwys_serum_p_acetic_acid_nmol	non-taxahfe	humann_pwys_serum_p_acetic_acid_nmol	NA	plasma acetate	HUMAnN3 Pathways	plasma	Microbial
ccc	standard	0.0427363	Preprocessor1_Model1	1.25134e-32	1525	humann_pwys_serum_p_acetic_acid_nmol	non-taxahfe	humann_pwys_serum_p_acetic_acid_nmol	427363006179496	plasma acetate	HUMAnN3 Pathways	plasma	Microbial
mae	standard	0.0476286	Preprocessor1_Model1	0.0382164	1525	humann_pwys_serum_p_acetic_acid_nmol	non-taxahfe	humann_pwys_serum_p_acetic_acid_nmol	0.246288	plasma acetate	HUMAnN3 Pathways	plasma	Microbial
rmse	standard	0.0891285	Preprocessor1_Model1	0.0665112	1525	humann_pwys_serum_p_acetic_acid_nmol	non-taxahfe	humann_pwys_serum_p_acetic_acid_nmol	0.340053	plasma acetate	HUMAnN3 Pathways	plasma	Microbial
rsq	standard	0.026739	Preprocessor1_Model1	NA	1525	humann_pwys_serum_p_acetic_acid_nmol	non-taxahfe	humann_pwys_serum_p_acetic_acid_nmol	NA	plasma acetate	HUMAnN3 Pathways	plasma	Microbial
ccc	standard	-0.0723	Preprocessor1_Model1	1.74804e-32	7268	humann_pwys_serum_p_acetic_acid_nmol	non-taxahfe	humann_pwys_serum_p_acetic_acid_nmol	-722999770032317	plasma acetate	HUMAnN3 Pathways	plasma	Microbial
mae	standard	0.0331455	Preprocessor1_Model1	0.0370537	7268	humann_pwys_serum_p_acetic_acid_nmol	non-taxahfe	humann_pwys_serum_p_acetic_acid_nmol	-0.105473	plasma acetate	HUMAnN3 Pathways	plasma	Microbial
rmse	standard	0.0437334	Preprocessor1_Model1	0.0622451	7268	humann_pwys_serum_p_acetic_acid_nmol	non-taxahfe	humann_pwys_serum_p_acetic_acid_nmol	-0.2974	plasma acetate	HUMAnN3 Pathways	plasma	Microbial
rsq	standard	0.00963883	Preprocessor1_Model1	NA	7268	humann_pwys_serum_p_acetic_acid_nmol	non-taxahfe	humann_pwys_serum_p_acetic_acid_nmol	NA	plasma acetate	HUMAnN3 Pathways	plasma	Microbial
ccc	standard	0.119341	Preprocessor1_Model1	7.85175e-33	1378	humann_pwys_serum_p_acetic_acid_nmol	non-taxahfe	humann_pwys_serum_p_acetic_acid_nmol	1193412259793480	plasma acetate	HUMAnN3 Pathways	plasma	Microbial
mae	standard	0.0414091	Preprocessor1_Model1	0.0376521	1378	humann_pwys_serum_p_acetic_acid_nmol	non-taxahfe	humann_pwys_serum_p_acetic_acid_nmol	0.0997834	plasma acetate	HUMAnN3 Pathways	plasma	Microbial
rmse	standard	0.0858155	Preprocessor1_Model1	0.0697764	1378	humann_pwys_serum_p_acetic_acid_nmol	non-taxahfe	humann_pwys_serum_p_acetic_acid_nmol	0.229864	plasma acetate	HUMAnN3 Pathways	plasma	Microbial
rsq	standard	0.272155	Preprocessor1_Model1	NA	1378	humann_pwys_serum_p_acetic_acid_nmol	non-taxahfe	humann_pwys_serum_p_acetic_acid_nmol	NA	plasma acetate	HUMAnN3 Pathways	plasma	Microbial
ccc	standard	-0.0263542	Preprocessor1_Model1	1.08872e-32	400	humann_pwys_serum_p_butyric_acid_nmol	non-taxahfe	humann_pwys_serum_p_butyric_acid_nmol	-263541816996290	plasma butyrate	HUMAnN3 Pathways	plasma	Microbial
mae	standard	0.000147158	Preprocessor1_Model1	0.00015227	400	humann_pwys_serum_p_butyric_acid_nmol	non-taxahfe	humann_pwys_serum_p_butyric_acid_nmol	-0.03357	plasma butyrate	HUMAnN3 Pathways	plasma	Microbial
rmse	standard	0.000174057	Preprocessor1_Model1	0.000200997	400	humann_pwys_serum_p_butyric_acid_nmol	non-taxahfe	humann_pwys_serum_p_butyric_acid_nmol	-0.134032	plasma butyrate	HUMAnN3 Pathways	plasma	Microbial
rsq	standard	0.00383795	Preprocessor1_Model1	NA	400	humann_pwys_serum_p_butyric_acid_nmol	non-taxahfe	humann_pwys_serum_p_butyric_acid_nmol	NA	plasma butyrate	HUMAnN3 Pathways	plasma	Microbial
ccc	standard	-0.010391	Preprocessor1_Model1	6.60644e-33	9142	humann_pwys_serum_p_butyric_acid_nmol	non-taxahfe	humann_pwys_serum_p_butyric_acid_nmol	-103909591442975	plasma butyrate	HUMAnN3 Pathways	plasma	Microbial
mae	standard	0.000158012	Preprocessor1_Model1	0.000144018	9142	humann_pwys_serum_p_butyric_acid_nmol	non-taxahfe	humann_pwys_serum_p_butyric_acid_nmol	0.0971721	plasma butyrate	HUMAnN3 Pathways	plasma	Microbial
rmse	standard	0.000212364	Preprocessor1_Model1	0.000188496	9142	humann_pwys_serum_p_butyric_acid_nmol	non-taxahfe	humann_pwys_serum_p_butyric_acid_nmol	0.126625	plasma butyrate	HUMAnN3 Pathways	plasma	Microbial
rsq	standard	0.00118128	Preprocessor1_Model1	NA	9142	humann_pwys_serum_p_butyric_acid_nmol	non-taxahfe	humann_pwys_serum_p_butyric_acid_nmol	NA	plasma butyrate	HUMAnN3 Pathways	plasma	Microbial
ccc	standard	0.00856712	Preprocessor1_Model1	1.26766e-32	607	humann_pwys_serum_p_butyric_acid_nmol	non-taxahfe	humann_pwys_serum_p_butyric_acid_nmol	8.56712e+13	plasma butyrate	HUMAnN3 Pathways	plasma	Microbial
mae	standard	0.000167718	Preprocessor1_Model1	0.000152388	607	humann_pwys_serum_p_butyric_acid_nmol	non-taxahfe	humann_pwys_serum_p_butyric_acid_nmol	0.100601	plasma butyrate	HUMAnN3 Pathways	plasma	Microbial
rmse	standard	0.000231265	Preprocessor1_Model1	0.000206808	607	humann_pwys_serum_p_butyric_acid_nmol	non-taxahfe	humann_pwys_serum_p_butyric_acid_nmol	0.118255	plasma butyrate	HUMAnN3 Pathways	plasma	Microbial
rsq	standard	0.00129764	Preprocessor1_Model1	NA	607	humann_pwys_serum_p_butyric_acid_nmol	non-taxahfe	humann_pwys_serum_p_butyric_acid_nmol	NA	plasma butyrate	HUMAnN3 Pathways	plasma	Microbial
ccc	standard	0.0263379	Preprocessor1_Model1	1.18919e-32	7053	humann_pwys_serum_p_butyric_acid_nmol	non-taxahfe	humann_pwys_serum_p_butyric_acid_nmol	263378616898495	plasma butyrate	HUMAnN3 Pathways	plasma	Microbial
mae	standard	0.000143382	Preprocessor1_Model1	0.000153862	7053	humann_pwys_serum_p_butyric_acid_nmol	non-taxahfe	humann_pwys_serum_p_butyric_acid_nmol	-0.0681098	plasma butyrate	HUMAnN3 Pathways	plasma	Microbial
rmse	standard	0.000175385	Preprocessor1_Model1	0.000206312	7053	humann_pwys_serum_p_butyric_acid_nmol	non-taxahfe	humann_pwys_serum_p_butyric_acid_nmol	-0.149904	plasma butyrate	HUMAnN3 Pathways	plasma	Microbial
rsq	standard	0.00242062	Preprocessor1_Model1	NA	7053	humann_pwys_serum_p_butyric_acid_nmol	non-taxahfe	humann_pwys_serum_p_butyric_acid_nmol	NA	plasma butyrate	HUMAnN3 Pathways	plasma	Microbial
ccc	standard	0.0149986	Preprocessor1_Model1	8.08518e-34	507	humann_pwys_serum_p_butyric_acid_nmol	non-taxahfe	humann_pwys_serum_p_butyric_acid_nmol	149985713440865	plasma butyrate	HUMAnN3 Pathways	plasma	Microbial
mae	standard	0.000138701	Preprocessor1_Model1	0.000150785	507	humann_pwys_serum_p_butyric_acid_nmol	non-taxahfe	humann_pwys_serum_p_butyric_acid_nmol	-0.080141	plasma butyrate	HUMAnN3 Pathways	plasma	Microbial
rmse	standard	0.000163852	Preprocessor1_Model1	0.000202042	507	humann_pwys_serum_p_butyric_acid_nmol	non-taxahfe	humann_pwys_serum_p_butyric_acid_nmol	-0.189019	plasma butyrate	HUMAnN3 Pathways	plasma	Microbial
rsq	standard	0.00178844	Preprocessor1_Model1	NA	507	humann_pwys_serum_p_butyric_acid_nmol	non-taxahfe	humann_pwys_serum_p_butyric_acid_nmol	NA	plasma butyrate	HUMAnN3 Pathways	plasma	Microbial
ccc	standard	-0.0113675	Preprocessor1_Model1	1.00742e-33	8636	humann_pwys_serum_p_butyric_acid_nmol	non-taxahfe	humann_pwys_serum_p_butyric_acid_nmol	-113674607141381	plasma butyrate	HUMAnN3 Pathways	plasma	Microbial
mae	standard	0.000177699	Preprocessor1_Model1	0.000156202	8636	humann_pwys_serum_p_butyric_acid_nmol	non-taxahfe	humann_pwys_serum_p_butyric_acid_nmol	0.137625	plasma butyrate	HUMAnN3 Pathways	plasma	Microbial
rmse	standard	0.000246923	Preprocessor1_Model1	0.000211337	8636	humann_pwys_serum_p_butyric_acid_nmol	non-taxahfe	humann_pwys_serum_p_butyric_acid_nmol	0.168384	plasma butyrate	HUMAnN3 Pathways	plasma	Microbial
rsq	standard	0.00283284	Preprocessor1_Model1	NA	8636	humann_pwys_serum_p_butyric_acid_nmol	non-taxahfe	humann_pwys_serum_p_butyric_acid_nmol	NA	plasma butyrate	HUMAnN3 Pathways	plasma	Microbial
ccc	standard	-0.0145021	Preprocessor1_Model1	2.11116e-32	7471	humann_pwys_serum_p_butyric_acid_nmol	non-taxahfe	humann_pwys_serum_p_butyric_acid_nmol	-145021488831956	plasma butyrate	HUMAnN3 Pathways	plasma	Microbial
mae	standard	0.000154499	Preprocessor1_Model1	0.000143799	7471	humann_pwys_serum_p_butyric_acid_nmol	non-taxahfe	humann_pwys_serum_p_butyric_acid_nmol	0.0744084	plasma butyrate	HUMAnN3 Pathways	plasma	Microbial
rmse	standard	0.000203561	Preprocessor1_Model1	0.00018632	7471	humann_pwys_serum_p_butyric_acid_nmol	non-taxahfe	humann_pwys_serum_p_butyric_acid_nmol	0.0925379	plasma butyrate	HUMAnN3 Pathways	plasma	Microbial
rsq	standard	0.00178239	Preprocessor1_Model1	NA	7471	humann_pwys_serum_p_butyric_acid_nmol	non-taxahfe	humann_pwys_serum_p_butyric_acid_nmol	NA	plasma butyrate	HUMAnN3 Pathways	plasma	Microbial
ccc	standard	0.0701861	Preprocessor1_Model1	3.3116e-33	1525	humann_pwys_serum_p_butyric_acid_nmol	non-taxahfe	humann_pwys_serum_p_butyric_acid_nmol	701860928770170	plasma butyrate	HUMAnN3 Pathways	plasma	Microbial
mae	standard	0.000154491	Preprocessor1_Model1	0.000153438	1525	humann_pwys_serum_p_butyric_acid_nmol	non-taxahfe	humann_pwys_serum_p_butyric_acid_nmol	0.00686086	plasma butyrate	HUMAnN3 Pathways	plasma	Microbial
rmse	standard	0.000204565	Preprocessor1_Model1	0.000204471	1525	humann_pwys_serum_p_butyric_acid_nmol	non-taxahfe	humann_pwys_serum_p_butyric_acid_nmol	0.00046163	plasma butyrate	HUMAnN3 Pathways	plasma	Microbial
rsq	standard	0.121087	Preprocessor1_Model1	NA	1525	humann_pwys_serum_p_butyric_acid_nmol	non-taxahfe	humann_pwys_serum_p_butyric_acid_nmol	NA	plasma butyrate	HUMAnN3 Pathways	plasma	Microbial
ccc	standard	0.0271627	Preprocessor1_Model1	1.01954e-33	7268	humann_pwys_serum_p_butyric_acid_nmol	non-taxahfe	humann_pwys_serum_p_butyric_acid_nmol	271626913764079	plasma butyrate	HUMAnN3 Pathways	plasma	Microbial
mae	standard	0.000179171	Preprocessor1_Model1	0.000148407	7268	humann_pwys_serum_p_butyric_acid_nmol	non-taxahfe	humann_pwys_serum_p_butyric_acid_nmol	0.207294	plasma butyrate	HUMAnN3 Pathways	plasma	Microbial
rmse	standard	0.000248761	Preprocessor1_Model1	0.00019226	7268	humann_pwys_serum_p_butyric_acid_nmol	non-taxahfe	humann_pwys_serum_p_butyric_acid_nmol	0.293876	plasma butyrate	HUMAnN3 Pathways	plasma	Microbial
rsq	standard	0.00639807	Preprocessor1_Model1	NA	7268	humann_pwys_serum_p_butyric_acid_nmol	non-taxahfe	humann_pwys_serum_p_butyric_acid_nmol	NA	plasma butyrate	HUMAnN3 Pathways	plasma	Microbial
ccc	standard	0.00935208	Preprocessor1_Model1	2.043e-32	1378	humann_pwys_serum_p_butyric_acid_nmol	non-taxahfe	humann_pwys_serum_p_butyric_acid_nmol	9.35208e+13	plasma butyrate	HUMAnN3 Pathways	plasma	Microbial
mae	standard	0.000154042	Preprocessor1_Model1	0.000151224	1378	humann_pwys_serum_p_butyric_acid_nmol	non-taxahfe	humann_pwys_serum_p_butyric_acid_nmol	0.0186329	plasma butyrate	HUMAnN3 Pathways	plasma	Microbial
rmse	standard	0.000204389	Preprocessor1_Model1	0.000200558	1378	humann_pwys_serum_p_butyric_acid_nmol	non-taxahfe	humann_pwys_serum_p_butyric_acid_nmol	0.0191048	plasma butyrate	HUMAnN3 Pathways	plasma	Microbial
rsq	standard	0.00176736	Preprocessor1_Model1	NA	1378	humann_pwys_serum_p_butyric_acid_nmol	non-taxahfe	humann_pwys_serum_p_butyric_acid_nmol	NA	plasma butyrate	HUMAnN3 Pathways	plasma	Microbial
ccc	standard	0.0420356	Preprocessor1_Model1	1.61882e-32	400	humann_pwys_serum_p_propionic_acid_nmol	non-taxahfe	humann_pwys_serum_p_propionic_acid_nmol	420356004168666	plasma propionate	HUMAnN3 Pathways	plasma	Microbial
mae	standard	0.000505184	Preprocessor1_Model1	0.000498537	400	humann_pwys_serum_p_propionic_acid_nmol	non-taxahfe	humann_pwys_serum_p_propionic_acid_nmol	0.0133321	plasma propionate	HUMAnN3 Pathways	plasma	Microbial
rmse	standard	0.000629854	Preprocessor1_Model1	0.000593353	400	humann_pwys_serum_p_propionic_acid_nmol	non-taxahfe	humann_pwys_serum_p_propionic_acid_nmol	0.0615174	plasma propionate	HUMAnN3 Pathways	plasma	Microbial
rsq	standard	0.010742	Preprocessor1_Model1	NA	400	humann_pwys_serum_p_propionic_acid_nmol	non-taxahfe	humann_pwys_serum_p_propionic_acid_nmol	NA	plasma propionate	HUMAnN3 Pathways	plasma	Microbial
ccc	standard	0.132535	Preprocessor1_Model1	2.7374e-32	9142	humann_pwys_serum_p_propionic_acid_nmol	non-taxahfe	humann_pwys_serum_p_propionic_acid_nmol	1325345036418010	plasma propionate	HUMAnN3 Pathways	plasma	Microbial
mae	standard	0.000460987	Preprocessor1_Model1	0.000490882	9142	humann_pwys_serum_p_propionic_acid_nmol	non-taxahfe	humann_pwys_serum_p_propionic_acid_nmol	-0.0609015	plasma propionate	HUMAnN3 Pathways	plasma	Microbial
rmse	standard	0.000539055	Preprocessor1_Model1	0.000588165	9142	humann_pwys_serum_p_propionic_acid_nmol	non-taxahfe	humann_pwys_serum_p_propionic_acid_nmol	-0.083496	plasma propionate	HUMAnN3 Pathways	plasma	Microbial
rsq	standard	0.168677	Preprocessor1_Model1	NA	9142	humann_pwys_serum_p_propionic_acid_nmol	non-taxahfe	humann_pwys_serum_p_propionic_acid_nmol	NA	plasma propionate	HUMAnN3 Pathways	plasma	Microbial
ccc	standard	0.0813733	Preprocessor1_Model1	1.40253e-32	607	humann_pwys_serum_p_propionic_acid_nmol	non-taxahfe	humann_pwys_serum_p_propionic_acid_nmol	813732919153251	plasma propionate	HUMAnN3 Pathways	plasma	Microbial
mae	standard	0.000533232	Preprocessor1_Model1	0.000502648	607	humann_pwys_serum_p_propionic_acid_nmol	non-taxahfe	humann_pwys_serum_p_propionic_acid_nmol	0.060846	plasma propionate	HUMAnN3 Pathways	plasma	Microbial
rmse	standard	0.000657847	Preprocessor1_Model1	0.000598019	607	humann_pwys_serum_p_propionic_acid_nmol	non-taxahfe	humann_pwys_serum_p_propionic_acid_nmol	0.100044	plasma propionate	HUMAnN3 Pathways	plasma	Microbial
rsq	standard	0.033945	Preprocessor1_Model1	NA	607	humann_pwys_serum_p_propionic_acid_nmol	non-taxahfe	humann_pwys_serum_p_propionic_acid_nmol	NA	plasma propionate	HUMAnN3 Pathways	plasma	Microbial
ccc	standard	0.0535495	Preprocessor1_Model1	8.52218e-33	7053	humann_pwys_serum_p_propionic_acid_nmol	non-taxahfe	humann_pwys_serum_p_propionic_acid_nmol	535495065411516	plasma propionate	HUMAnN3 Pathways	plasma	Microbial
mae	standard	0.000547039	Preprocessor1_Model1	0.000503184	7053	humann_pwys_serum_p_propionic_acid_nmol	non-taxahfe	humann_pwys_serum_p_propionic_acid_nmol	0.0871554	plasma propionate	HUMAnN3 Pathways	plasma	Microbial
rmse	standard	0.000646849	Preprocessor1_Model1	0.000600627	7053	humann_pwys_serum_p_propionic_acid_nmol	non-taxahfe	humann_pwys_serum_p_propionic_acid_nmol	0.0769571	plasma propionate	HUMAnN3 Pathways	plasma	Microbial
rsq	standard	0.0092543	Preprocessor1_Model1	NA	7053	humann_pwys_serum_p_propionic_acid_nmol	non-taxahfe	humann_pwys_serum_p_propionic_acid_nmol	NA	plasma propionate	HUMAnN3 Pathways	plasma	Microbial
ccc	standard	0.0490157	Preprocessor1_Model1	1.26267e-32	507	humann_pwys_serum_p_propionic_acid_nmol	non-taxahfe	humann_pwys_serum_p_propionic_acid_nmol	490156896201128	plasma propionate	HUMAnN3 Pathways	plasma	Microbial
mae	standard	0.00052592	Preprocessor1_Model1	0.000497477	507	humann_pwys_serum_p_propionic_acid_nmol	non-taxahfe	humann_pwys_serum_p_propionic_acid_nmol	0.0571731	plasma propionate	HUMAnN3 Pathways	plasma	Microbial
rmse	standard	0.000663188	Preprocessor1_Model1	0.000594264	507	humann_pwys_serum_p_propionic_acid_nmol	non-taxahfe	humann_pwys_serum_p_propionic_acid_nmol	0.115982	plasma propionate	HUMAnN3 Pathways	plasma	Microbial
rsq	standard	0.0193992	Preprocessor1_Model1	NA	507	humann_pwys_serum_p_propionic_acid_nmol	non-taxahfe	humann_pwys_serum_p_propionic_acid_nmol	NA	plasma propionate	HUMAnN3 Pathways	plasma	Microbial
ccc	standard	0.0774688	Preprocessor1_Model1	2.3659e-32	8636	humann_pwys_serum_p_propionic_acid_nmol	non-taxahfe	humann_pwys_serum_p_propionic_acid_nmol	774688313028429	plasma propionate	HUMAnN3 Pathways	plasma	Microbial
mae	standard	0.000495449	Preprocessor1_Model1	0.000493943	8636	humann_pwys_serum_p_propionic_acid_nmol	non-taxahfe	humann_pwys_serum_p_propionic_acid_nmol	0.00304957	plasma propionate	HUMAnN3 Pathways	plasma	Microbial
rmse	standard	0.000595575	Preprocessor1_Model1	0.000585038	8636	humann_pwys_serum_p_propionic_acid_nmol	non-taxahfe	humann_pwys_serum_p_propionic_acid_nmol	0.0180098	plasma propionate	HUMAnN3 Pathways	plasma	Microbial
rsq	standard	0.0661871	Preprocessor1_Model1	NA	8636	humann_pwys_serum_p_propionic_acid_nmol	non-taxahfe	humann_pwys_serum_p_propionic_acid_nmol	NA	plasma propionate	HUMAnN3 Pathways	plasma	Microbial
ccc	standard	-0.00281555	Preprocessor1_Model1	1.84334e-32	7471	humann_pwys_serum_p_propionic_acid_nmol	non-taxahfe	humann_pwys_serum_p_propionic_acid_nmol	-2.81555e+13	plasma propionate	HUMAnN3 Pathways	plasma	Microbial
mae	standard	0.000526654	Preprocessor1_Model1	0.000499437	7471	humann_pwys_serum_p_propionic_acid_nmol	non-taxahfe	humann_pwys_serum_p_propionic_acid_nmol	0.0544953	plasma propionate	HUMAnN3 Pathways	plasma	Microbial
rmse	standard	0.000620183	Preprocessor1_Model1	0.000586884	7471	humann_pwys_serum_p_propionic_acid_nmol	non-taxahfe	humann_pwys_serum_p_propionic_acid_nmol	0.0567387	plasma propionate	HUMAnN3 Pathways	plasma	Microbial
rsq	standard	2.24736e-05	Preprocessor1_Model1	NA	7471	humann_pwys_serum_p_propionic_acid_nmol	non-taxahfe	humann_pwys_serum_p_propionic_acid_nmol	NA	plasma propionate	HUMAnN3 Pathways	plasma	Microbial
ccc	standard	0.0923039	Preprocessor1_Model1	2.65627e-32	1525	humann_pwys_serum_p_propionic_acid_nmol	non-taxahfe	humann_pwys_serum_p_propionic_acid_nmol	923039476031563	plasma propionate	HUMAnN3 Pathways	plasma	Microbial
mae	standard	0.000446852	Preprocessor1_Model1	0.00050304	1525	humann_pwys_serum_p_propionic_acid_nmol	non-taxahfe	humann_pwys_serum_p_propionic_acid_nmol	-0.111697	plasma propionate	HUMAnN3 Pathways	plasma	Microbial
rmse	standard	0.000560828	Preprocessor1_Model1	0.000598584	1525	humann_pwys_serum_p_propionic_acid_nmol	non-taxahfe	humann_pwys_serum_p_propionic_acid_nmol	-0.0630761	plasma propionate	HUMAnN3 Pathways	plasma	Microbial
rsq	standard	0.107161	Preprocessor1_Model1	NA	1525	humann_pwys_serum_p_propionic_acid_nmol	non-taxahfe	humann_pwys_serum_p_propionic_acid_nmol	NA	plasma propionate	HUMAnN3 Pathways	plasma	Microbial
ccc	standard	0.0326793	Preprocessor1_Model1	2.30517e-32	7268	humann_pwys_serum_p_propionic_acid_nmol	non-taxahfe	humann_pwys_serum_p_propionic_acid_nmol	326793177243084	plasma propionate	HUMAnN3 Pathways	plasma	Microbial
mae	standard	0.000483329	Preprocessor1_Model1	0.000491017	7268	humann_pwys_serum_p_propionic_acid_nmol	non-taxahfe	humann_pwys_serum_p_propionic_acid_nmol	-0.0156568	plasma propionate	HUMAnN3 Pathways	plasma	Microbial
rmse	standard	0.000551204	Preprocessor1_Model1	0.000582047	7268	humann_pwys_serum_p_propionic_acid_nmol	non-taxahfe	humann_pwys_serum_p_propionic_acid_nmol	-0.0529916	plasma propionate	HUMAnN3 Pathways	plasma	Microbial
rsq	standard	0.00458215	Preprocessor1_Model1	NA	7268	humann_pwys_serum_p_propionic_acid_nmol	non-taxahfe	humann_pwys_serum_p_propionic_acid_nmol	NA	plasma propionate	HUMAnN3 Pathways	plasma	Microbial
ccc	standard	0.0368806	Preprocessor1_Model1	1.94033e-32	1378	humann_pwys_serum_p_propionic_acid_nmol	non-taxahfe	humann_pwys_serum_p_propionic_acid_nmol	368805589016558	plasma propionate	HUMAnN3 Pathways	plasma	Microbial
mae	standard	0.0004896	Preprocessor1_Model1	0.000501254	1378	humann_pwys_serum_p_propionic_acid_nmol	non-taxahfe	humann_pwys_serum_p_propionic_acid_nmol	-0.0232502	plasma propionate	HUMAnN3 Pathways	plasma	Microbial
rmse	standard	0.000577677	Preprocessor1_Model1	0.000593316	1378	humann_pwys_serum_p_propionic_acid_nmol	non-taxahfe	humann_pwys_serum_p_propionic_acid_nmol	-0.0263589	plasma propionate	HUMAnN3 Pathways	plasma	Microbial
rsq	standard	0.00549234	Preprocessor1_Model1	NA	1378	humann_pwys_serum_p_propionic_acid_nmol	non-taxahfe	humann_pwys_serum_p_propionic_acid_nmol	NA	plasma propionate	HUMAnN3 Pathways	plasma	Microbial
ccc	standard	-0.152943	Preprocessor1_Model1	2.43381e-32	400	humann_pwys_serum_p_scfa_nmol_total	non-taxahfe	humann_pwys_serum_p_scfa_nmol_total	-1529434537645680	plasma total SCFAs	HUMAnN3 Pathways	plasma	Microbial
mae	standard	0.040532	Preprocessor1_Model1	0.0367425	400	humann_pwys_serum_p_scfa_nmol_total	non-taxahfe	humann_pwys_serum_p_scfa_nmol_total	0.103137	plasma total SCFAs	HUMAnN3 Pathways	plasma	Microbial
rmse	standard	0.0599365	Preprocessor1_Model1	0.0625114	400	humann_pwys_serum_p_scfa_nmol_total	non-taxahfe	humann_pwys_serum_p_scfa_nmol_total	-0.0411896	plasma total SCFAs	HUMAnN3 Pathways	plasma	Microbial
rsq	standard	0.0282749	Preprocessor1_Model1	NA	400	humann_pwys_serum_p_scfa_nmol_total	non-taxahfe	humann_pwys_serum_p_scfa_nmol_total	NA	plasma total SCFAs	HUMAnN3 Pathways	plasma	Microbial
ccc	standard	0.036024	Preprocessor1_Model1	1.45647e-32	9142	humann_pwys_serum_p_scfa_nmol_total	non-taxahfe	humann_pwys_serum_p_scfa_nmol_total	360239832992783	plasma total SCFAs	HUMAnN3 Pathways	plasma	Microbial
mae	standard	0.0385208	Preprocessor1_Model1	0.0390176	9142	humann_pwys_serum_p_scfa_nmol_total	non-taxahfe	humann_pwys_serum_p_scfa_nmol_total	-0.0127341	plasma total SCFAs	HUMAnN3 Pathways	plasma	Microbial
rmse	standard	0.0802823	Preprocessor1_Model1	0.0671331	9142	humann_pwys_serum_p_scfa_nmol_total	non-taxahfe	humann_pwys_serum_p_scfa_nmol_total	0.195868	plasma total SCFAs	HUMAnN3 Pathways	plasma	Microbial
rsq	standard	0.0154686	Preprocessor1_Model1	NA	9142	humann_pwys_serum_p_scfa_nmol_total	non-taxahfe	humann_pwys_serum_p_scfa_nmol_total	NA	plasma total SCFAs	HUMAnN3 Pathways	plasma	Microbial
ccc	standard	0.164334	Preprocessor1_Model1	-3.74151e-33	607	humann_pwys_serum_p_scfa_nmol_total	non-taxahfe	humann_pwys_serum_p_scfa_nmol_total	1643338766483280	plasma total SCFAs	HUMAnN3 Pathways	plasma	Microbial
mae	standard	0.0421709	Preprocessor1_Model1	0.0399997	607	humann_pwys_serum_p_scfa_nmol_total	non-taxahfe	humann_pwys_serum_p_scfa_nmol_total	0.0542797	plasma total SCFAs	HUMAnN3 Pathways	plasma	Microbial
rmse	standard	0.0858183	Preprocessor1_Model1	0.0708368	607	humann_pwys_serum_p_scfa_nmol_total	non-taxahfe	humann_pwys_serum_p_scfa_nmol_total	0.211493	plasma total SCFAs	HUMAnN3 Pathways	plasma	Microbial
rsq	standard	0.250611	Preprocessor1_Model1	NA	607	humann_pwys_serum_p_scfa_nmol_total	non-taxahfe	humann_pwys_serum_p_scfa_nmol_total	NA	plasma total SCFAs	HUMAnN3 Pathways	plasma	Microbial
ccc	standard	0.257383	Preprocessor1_Model1	1.00241e-32	7053	humann_pwys_serum_p_scfa_nmol_total	non-taxahfe	humann_pwys_serum_p_scfa_nmol_total	2573826676434620	plasma total SCFAs	HUMAnN3 Pathways	plasma	Microbial
mae	standard	0.0317364	Preprocessor1_Model1	0.0390977	7053	humann_pwys_serum_p_scfa_nmol_total	non-taxahfe	humann_pwys_serum_p_scfa_nmol_total	-0.188279	plasma total SCFAs	HUMAnN3 Pathways	plasma	Microbial
rmse	standard	0.0385186	Preprocessor1_Model1	0.0709348	7053	humann_pwys_serum_p_scfa_nmol_total	non-taxahfe	humann_pwys_serum_p_scfa_nmol_total	-0.456986	plasma total SCFAs	HUMAnN3 Pathways	plasma	Microbial
rsq	standard	0.119104	Preprocessor1_Model1	NA	7053	humann_pwys_serum_p_scfa_nmol_total	non-taxahfe	humann_pwys_serum_p_scfa_nmol_total	NA	plasma total SCFAs	HUMAnN3 Pathways	plasma	Microbial
ccc	standard	0.127345	Preprocessor1_Model1	3.83135e-34	507	humann_pwys_serum_p_scfa_nmol_total	non-taxahfe	humann_pwys_serum_p_scfa_nmol_total	1273449798196440	plasma total SCFAs	HUMAnN3 Pathways	plasma	Microbial
mae	standard	0.038913	Preprocessor1_Model1	0.0363216	507	humann_pwys_serum_p_scfa_nmol_total	non-taxahfe	humann_pwys_serum_p_scfa_nmol_total	0.0713475	plasma total SCFAs	HUMAnN3 Pathways	plasma	Microbial
rmse	standard	0.0487307	Preprocessor1_Model1	0.0628776	507	humann_pwys_serum_p_scfa_nmol_total	non-taxahfe	humann_pwys_serum_p_scfa_nmol_total	-0.224991	plasma total SCFAs	HUMAnN3 Pathways	plasma	Microbial
rsq	standard	0.0244089	Preprocessor1_Model1	NA	507	humann_pwys_serum_p_scfa_nmol_total	non-taxahfe	humann_pwys_serum_p_scfa_nmol_total	NA	plasma total SCFAs	HUMAnN3 Pathways	plasma	Microbial
ccc	standard	0.335421	Preprocessor1_Model1	6.9686e-34	8636	humann_pwys_serum_p_scfa_nmol_total	non-taxahfe	humann_pwys_serum_p_scfa_nmol_total	3354214828953560	plasma total SCFAs	HUMAnN3 Pathways	plasma	Microbial
mae	standard	0.0302521	Preprocessor1_Model1	0.0462072	8636	humann_pwys_serum_p_scfa_nmol_total	non-taxahfe	humann_pwys_serum_p_scfa_nmol_total	-0.345293	plasma total SCFAs	HUMAnN3 Pathways	plasma	Microbial
rmse	standard	0.0351009	Preprocessor1_Model1	0.0918221	8636	humann_pwys_serum_p_scfa_nmol_total	non-taxahfe	humann_pwys_serum_p_scfa_nmol_total	-0.61773	plasma total SCFAs	HUMAnN3 Pathways	plasma	Microbial
rsq	standard	0.270812	Preprocessor1_Model1	NA	8636	humann_pwys_serum_p_scfa_nmol_total	non-taxahfe	humann_pwys_serum_p_scfa_nmol_total	NA	plasma total SCFAs	HUMAnN3 Pathways	plasma	Microbial
ccc	standard	0.0296361	Preprocessor1_Model1	1.17619e-32	7471	humann_pwys_serum_p_scfa_nmol_total	non-taxahfe	humann_pwys_serum_p_scfa_nmol_total	296361082126416	plasma total SCFAs	HUMAnN3 Pathways	plasma	Microbial
mae	standard	0.0440087	Preprocessor1_Model1	0.0380722	7471	humann_pwys_serum_p_scfa_nmol_total	non-taxahfe	humann_pwys_serum_p_scfa_nmol_total	0.155927	plasma total SCFAs	HUMAnN3 Pathways	plasma	Microbial
rmse	standard	0.0917471	Preprocessor1_Model1	0.0674151	7471	humann_pwys_serum_p_scfa_nmol_total	non-taxahfe	humann_pwys_serum_p_scfa_nmol_total	0.360928	plasma total SCFAs	HUMAnN3 Pathways	plasma	Microbial
rsq	standard	0.0418376	Preprocessor1_Model1	NA	7471	humann_pwys_serum_p_scfa_nmol_total	non-taxahfe	humann_pwys_serum_p_scfa_nmol_total	NA	plasma total SCFAs	HUMAnN3 Pathways	plasma	Microbial
ccc	standard	0.0407236	Preprocessor1_Model1	5.1595e-33	1525	humann_pwys_serum_p_scfa_nmol_total	non-taxahfe	humann_pwys_serum_p_scfa_nmol_total	407235939984604	plasma total SCFAs	HUMAnN3 Pathways	plasma	Microbial
mae	standard	0.0455316	Preprocessor1_Model1	0.0384874	1525	humann_pwys_serum_p_scfa_nmol_total	non-taxahfe	humann_pwys_serum_p_scfa_nmol_total	0.183026	plasma total SCFAs	HUMAnN3 Pathways	plasma	Microbial
rmse	standard	0.0890683	Preprocessor1_Model1	0.0667118	1525	humann_pwys_serum_p_scfa_nmol_total	non-taxahfe	humann_pwys_serum_p_scfa_nmol_total	0.335121	plasma total SCFAs	HUMAnN3 Pathways	plasma	Microbial
rsq	standard	0.0320142	Preprocessor1_Model1	NA	1525	humann_pwys_serum_p_scfa_nmol_total	non-taxahfe	humann_pwys_serum_p_scfa_nmol_total	NA	plasma total SCFAs	HUMAnN3 Pathways	plasma	Microbial
ccc	standard	-0.101913	Preprocessor1_Model1	1.76719e-32	7268	humann_pwys_serum_p_scfa_nmol_total	non-taxahfe	humann_pwys_serum_p_scfa_nmol_total	-1019125850734660	plasma total SCFAs	HUMAnN3 Pathways	plasma	Microbial
mae	standard	0.0347398	Preprocessor1_Model1	0.0372177	7268	humann_pwys_serum_p_scfa_nmol_total	non-taxahfe	humann_pwys_serum_p_scfa_nmol_total	-0.0665784	plasma total SCFAs	HUMAnN3 Pathways	plasma	Microbial
rmse	standard	0.0448077	Preprocessor1_Model1	0.0624086	7268	humann_pwys_serum_p_scfa_nmol_total	non-taxahfe	humann_pwys_serum_p_scfa_nmol_total	-0.282027	plasma total SCFAs	HUMAnN3 Pathways	plasma	Microbial
rsq	standard	0.0188201	Preprocessor1_Model1	NA	7268	humann_pwys_serum_p_scfa_nmol_total	non-taxahfe	humann_pwys_serum_p_scfa_nmol_total	NA	plasma total SCFAs	HUMAnN3 Pathways	plasma	Microbial
ccc	standard	0.128378	Preprocessor1_Model1	1.74603e-32	1378	humann_pwys_serum_p_scfa_nmol_total	non-taxahfe	humann_pwys_serum_p_scfa_nmol_total	1283775509657390	plasma total SCFAs	HUMAnN3 Pathways	plasma	Microbial
mae	standard	0.0425362	Preprocessor1_Model1	0.0377841	1378	humann_pwys_serum_p_scfa_nmol_total	non-taxahfe	humann_pwys_serum_p_scfa_nmol_total	0.12577	plasma total SCFAs	HUMAnN3 Pathways	plasma	Microbial
rmse	standard	0.0856439	Preprocessor1_Model1	0.0699262	1378	humann_pwys_serum_p_scfa_nmol_total	non-taxahfe	humann_pwys_serum_p_scfa_nmol_total	0.224776	plasma total SCFAs	HUMAnN3 Pathways	plasma	Microbial
rsq	standard	0.301523	Preprocessor1_Model1	NA	1378	humann_pwys_serum_p_scfa_nmol_total	non-taxahfe	humann_pwys_serum_p_scfa_nmol_total	NA	plasma total SCFAs	HUMAnN3 Pathways	plasma	Microbial
ccc	standard	0.24275	Preprocessor1_Model1	4.3466e-34	400	ifdp_fecal_acetate_norm_ratio_dist	non-taxahfe	ifdp_fecal_acetate_norm_ratio_dist	2427502897684800	acetate-ratio	Inferred Fiber Degradation Profile	fecal	Microbial
mae	standard	0.0421831	Preprocessor1_Model1	0.0497262	400	ifdp_fecal_acetate_norm_ratio_dist	non-taxahfe	ifdp_fecal_acetate_norm_ratio_dist	-0.151693	acetate-ratio	Inferred Fiber Degradation Profile	fecal	Microbial
rmse	standard	0.0500026	Preprocessor1_Model1	0.0601073	400	ifdp_fecal_acetate_norm_ratio_dist	non-taxahfe	ifdp_fecal_acetate_norm_ratio_dist	-0.168111	acetate-ratio	Inferred Fiber Degradation Profile	fecal	Microbial
rsq	standard	0.160135	Preprocessor1_Model1	NA	400	ifdp_fecal_acetate_norm_ratio_dist	non-taxahfe	ifdp_fecal_acetate_norm_ratio_dist	NA	acetate-ratio	Inferred Fiber Degradation Profile	fecal	Microbial
ccc	standard	0.280864	Preprocessor1_Model1	-2.10249e-34	9142	ifdp_fecal_acetate_norm_ratio_dist	non-taxahfe	ifdp_fecal_acetate_norm_ratio_dist	2808638498956800	acetate-ratio	Inferred Fiber Degradation Profile	fecal	Microbial
mae	standard	0.0423755	Preprocessor1_Model1	0.0493326	9142	ifdp_fecal_acetate_norm_ratio_dist	non-taxahfe	ifdp_fecal_acetate_norm_ratio_dist	-0.141025	acetate-ratio	Inferred Fiber Degradation Profile	fecal	Microbial
rmse	standard	0.0522812	Preprocessor1_Model1	0.0601788	9142	ifdp_fecal_acetate_norm_ratio_dist	non-taxahfe	ifdp_fecal_acetate_norm_ratio_dist	-0.131235	acetate-ratio	Inferred Fiber Degradation Profile	fecal	Microbial
rsq	standard	0.204032	Preprocessor1_Model1	NA	9142	ifdp_fecal_acetate_norm_ratio_dist	non-taxahfe	ifdp_fecal_acetate_norm_ratio_dist	NA	acetate-ratio	Inferred Fiber Degradation Profile	fecal	Microbial
ccc	standard	0.12167	Preprocessor1_Model1	1.43297e-34	607	ifdp_fecal_acetate_norm_ratio_dist	non-taxahfe	ifdp_fecal_acetate_norm_ratio_dist	1216702642440630	acetate-ratio	Inferred Fiber Degradation Profile	fecal	Microbial
mae	standard	0.0485879	Preprocessor1_Model1	0.0487589	607	ifdp_fecal_acetate_norm_ratio_dist	non-taxahfe	ifdp_fecal_acetate_norm_ratio_dist	-0.00350581	acetate-ratio	Inferred Fiber Degradation Profile	fecal	Microbial
rmse	standard	0.0609891	Preprocessor1_Model1	0.0596684	607	ifdp_fecal_acetate_norm_ratio_dist	non-taxahfe	ifdp_fecal_acetate_norm_ratio_dist	0.0221345	acetate-ratio	Inferred Fiber Degradation Profile	fecal	Microbial
rsq	standard	0.0508636	Preprocessor1_Model1	NA	607	ifdp_fecal_acetate_norm_ratio_dist	non-taxahfe	ifdp_fecal_acetate_norm_ratio_dist	NA	acetate-ratio	Inferred Fiber Degradation Profile	fecal	Microbial
ccc	standard	0.150873	Preprocessor1_Model1	7.16086e-34	7053	ifdp_fecal_acetate_norm_ratio_dist	non-taxahfe	ifdp_fecal_acetate_norm_ratio_dist	1508727649893930	acetate-ratio	Inferred Fiber Degradation Profile	fecal	Microbial
mae	standard	0.0440197	Preprocessor1_Model1	0.0491177	7053	ifdp_fecal_acetate_norm_ratio_dist	non-taxahfe	ifdp_fecal_acetate_norm_ratio_dist	-0.10379	acetate-ratio	Inferred Fiber Degradation Profile	fecal	Microbial
rmse	standard	0.0522971	Preprocessor1_Model1	0.0598455	7053	ifdp_fecal_acetate_norm_ratio_dist	non-taxahfe	ifdp_fecal_acetate_norm_ratio_dist	-0.126132	acetate-ratio	Inferred Fiber Degradation Profile	fecal	Microbial
rsq	standard	0.0483309	Preprocessor1_Model1	NA	7053	ifdp_fecal_acetate_norm_ratio_dist	non-taxahfe	ifdp_fecal_acetate_norm_ratio_dist	NA	acetate-ratio	Inferred Fiber Degradation Profile	fecal	Microbial
ccc	standard	0.228903	Preprocessor1_Model1	9.73454e-35	507	ifdp_fecal_acetate_norm_ratio_dist	non-taxahfe	ifdp_fecal_acetate_norm_ratio_dist	2289026829564750	acetate-ratio	Inferred Fiber Degradation Profile	fecal	Microbial
mae	standard	0.0447878	Preprocessor1_Model1	0.0497065	507	ifdp_fecal_acetate_norm_ratio_dist	non-taxahfe	ifdp_fecal_acetate_norm_ratio_dist	-0.0989537	acetate-ratio	Inferred Fiber Degradation Profile	fecal	Microbial
rmse	standard	0.0523956	Preprocessor1_Model1	0.060754	507	ifdp_fecal_acetate_norm_ratio_dist	non-taxahfe	ifdp_fecal_acetate_norm_ratio_dist	-0.137578	acetate-ratio	Inferred Fiber Degradation Profile	fecal	Microbial
rsq	standard	0.114458	Preprocessor1_Model1	NA	507	ifdp_fecal_acetate_norm_ratio_dist	non-taxahfe	ifdp_fecal_acetate_norm_ratio_dist	NA	acetate-ratio	Inferred Fiber Degradation Profile	fecal	Microbial
ccc	standard	0.243093	Preprocessor1_Model1	6.08122e-34	8636	ifdp_fecal_acetate_norm_ratio_dist	non-taxahfe	ifdp_fecal_acetate_norm_ratio_dist	2430934056711400	acetate-ratio	Inferred Fiber Degradation Profile	fecal	Microbial
mae	standard	0.04143	Preprocessor1_Model1	0.0495445	8636	ifdp_fecal_acetate_norm_ratio_dist	non-taxahfe	ifdp_fecal_acetate_norm_ratio_dist	-0.163782	acetate-ratio	Inferred Fiber Degradation Profile	fecal	Microbial
rmse	standard	0.0501541	Preprocessor1_Model1	0.0603071	8636	ifdp_fecal_acetate_norm_ratio_dist	non-taxahfe	ifdp_fecal_acetate_norm_ratio_dist	-0.168354	acetate-ratio	Inferred Fiber Degradation Profile	fecal	Microbial
rsq	standard	0.258214	Preprocessor1_Model1	NA	8636	ifdp_fecal_acetate_norm_ratio_dist	non-taxahfe	ifdp_fecal_acetate_norm_ratio_dist	NA	acetate-ratio	Inferred Fiber Degradation Profile	fecal	Microbial
ccc	standard	0.191981	Preprocessor1_Model1	3.92936e-34	7471	ifdp_fecal_acetate_norm_ratio_dist	non-taxahfe	ifdp_fecal_acetate_norm_ratio_dist	1919807052462610	acetate-ratio	Inferred Fiber Degradation Profile	fecal	Microbial
mae	standard	0.0465929	Preprocessor1_Model1	0.0499227	7471	ifdp_fecal_acetate_norm_ratio_dist	non-taxahfe	ifdp_fecal_acetate_norm_ratio_dist	-0.0666998	acetate-ratio	Inferred Fiber Degradation Profile	fecal	Microbial
rmse	standard	0.057581	Preprocessor1_Model1	0.0600855	7471	ifdp_fecal_acetate_norm_ratio_dist	non-taxahfe	ifdp_fecal_acetate_norm_ratio_dist	-0.041683	acetate-ratio	Inferred Fiber Degradation Profile	fecal	Microbial
rsq	standard	0.117784	Preprocessor1_Model1	NA	7471	ifdp_fecal_acetate_norm_ratio_dist	non-taxahfe	ifdp_fecal_acetate_norm_ratio_dist	NA	acetate-ratio	Inferred Fiber Degradation Profile	fecal	Microbial
ccc	standard	0.243042	Preprocessor1_Model1	2.65564e-34	1525	ifdp_fecal_acetate_norm_ratio_dist	non-taxahfe	ifdp_fecal_acetate_norm_ratio_dist	2430415608359280	acetate-ratio	Inferred Fiber Degradation Profile	fecal	Microbial
mae	standard	0.0422023	Preprocessor1_Model1	0.0491666	1525	ifdp_fecal_acetate_norm_ratio_dist	non-taxahfe	ifdp_fecal_acetate_norm_ratio_dist	-0.141648	acetate-ratio	Inferred Fiber Degradation Profile	fecal	Microbial
rmse	standard	0.0520294	Preprocessor1_Model1	0.0593007	1525	ifdp_fecal_acetate_norm_ratio_dist	non-taxahfe	ifdp_fecal_acetate_norm_ratio_dist	-0.122619	acetate-ratio	Inferred Fiber Degradation Profile	fecal	Microbial
rsq	standard	0.25019	Preprocessor1_Model1	NA	1525	ifdp_fecal_acetate_norm_ratio_dist	non-taxahfe	ifdp_fecal_acetate_norm_ratio_dist	NA	acetate-ratio	Inferred Fiber Degradation Profile	fecal	Microbial
ccc	standard	0.193903	Preprocessor1_Model1	4.62688e-34	7268	ifdp_fecal_acetate_norm_ratio_dist	non-taxahfe	ifdp_fecal_acetate_norm_ratio_dist	1939033921127520	acetate-ratio	Inferred Fiber Degradation Profile	fecal	Microbial
mae	standard	0.0427125	Preprocessor1_Model1	0.0490919	7268	ifdp_fecal_acetate_norm_ratio_dist	non-taxahfe	ifdp_fecal_acetate_norm_ratio_dist	-0.129948	acetate-ratio	Inferred Fiber Degradation Profile	fecal	Microbial
rmse	standard	0.0526466	Preprocessor1_Model1	0.0601479	7268	ifdp_fecal_acetate_norm_ratio_dist	non-taxahfe	ifdp_fecal_acetate_norm_ratio_dist	-0.124714	acetate-ratio	Inferred Fiber Degradation Profile	fecal	Microbial
rsq	standard	0.110399	Preprocessor1_Model1	NA	7268	ifdp_fecal_acetate_norm_ratio_dist	non-taxahfe	ifdp_fecal_acetate_norm_ratio_dist	NA	acetate-ratio	Inferred Fiber Degradation Profile	fecal	Microbial
ccc	standard	0.139985	Preprocessor1_Model1	8.8432e-35	1378	ifdp_fecal_acetate_norm_ratio_dist	non-taxahfe	ifdp_fecal_acetate_norm_ratio_dist	1399848758727790	acetate-ratio	Inferred Fiber Degradation Profile	fecal	Microbial
mae	standard	0.0454059	Preprocessor1_Model1	0.0491733	1378	ifdp_fecal_acetate_norm_ratio_dist	non-taxahfe	ifdp_fecal_acetate_norm_ratio_dist	-0.0766132	acetate-ratio	Inferred Fiber Degradation Profile	fecal	Microbial
rmse	standard	0.0542037	Preprocessor1_Model1	0.059688	1378	ifdp_fecal_acetate_norm_ratio_dist	non-taxahfe	ifdp_fecal_acetate_norm_ratio_dist	-0.0918839	acetate-ratio	Inferred Fiber Degradation Profile	fecal	Microbial
rsq	standard	0.0654899	Preprocessor1_Model1	NA	1378	ifdp_fecal_acetate_norm_ratio_dist	non-taxahfe	ifdp_fecal_acetate_norm_ratio_dist	NA	acetate-ratio	Inferred Fiber Degradation Profile	fecal	Microbial
ccc	standard	0.0527103	Preprocessor1_Model1	1.184e-31	400	ifdp_fecal_acetate	non-taxahfe	ifdp_fecal_acetate	527102785665016	acetate	Inferred Fiber Degradation Profile	fecal	Microbial
mae	standard	7.14522	Preprocessor1_Model1	6.95045	400	ifdp_fecal_acetate	non-taxahfe	ifdp_fecal_acetate	0.0280217	acetate	Inferred Fiber Degradation Profile	fecal	Microbial
rmse	standard	9.64034	Preprocessor1_Model1	8.95442	400	ifdp_fecal_acetate	non-taxahfe	ifdp_fecal_acetate	0.0766011	acetate	Inferred Fiber Degradation Profile	fecal	Microbial
rsq	standard	0.043913	Preprocessor1_Model1	NA	400	ifdp_fecal_acetate	non-taxahfe	ifdp_fecal_acetate	NA	acetate	Inferred Fiber Degradation Profile	fecal	Microbial
ccc	standard	0.0839253	Preprocessor1_Model1	9.36543e-32	9142	ifdp_fecal_acetate	non-taxahfe	ifdp_fecal_acetate	839252745568517	acetate	Inferred Fiber Degradation Profile	fecal	Microbial
mae	standard	6.34417	Preprocessor1_Model1	6.7635	9142	ifdp_fecal_acetate	non-taxahfe	ifdp_fecal_acetate	-0.0619992	acetate	Inferred Fiber Degradation Profile	fecal	Microbial
rmse	standard	7.72972	Preprocessor1_Model1	8.72161	9142	ifdp_fecal_acetate	non-taxahfe	ifdp_fecal_acetate	-0.113727	acetate	Inferred Fiber Degradation Profile	fecal	Microbial
rsq	standard	0.064992	Preprocessor1_Model1	NA	9142	ifdp_fecal_acetate	non-taxahfe	ifdp_fecal_acetate	NA	acetate	Inferred Fiber Degradation Profile	fecal	Microbial
ccc	standard	0.0813741	Preprocessor1_Model1	9.08436e-32	607	ifdp_fecal_acetate	non-taxahfe	ifdp_fecal_acetate	813740683322767	acetate	Inferred Fiber Degradation Profile	fecal	Microbial
mae	standard	5.97499	Preprocessor1_Model1	6.8577	607	ifdp_fecal_acetate	non-taxahfe	ifdp_fecal_acetate	-0.128717	acetate	Inferred Fiber Degradation Profile	fecal	Microbial
rmse	standard	7.68472	Preprocessor1_Model1	8.74659	607	ifdp_fecal_acetate	non-taxahfe	ifdp_fecal_acetate	-0.121405	acetate	Inferred Fiber Degradation Profile	fecal	Microbial
rsq	standard	0.0599135	Preprocessor1_Model1	NA	607	ifdp_fecal_acetate	non-taxahfe	ifdp_fecal_acetate	NA	acetate	Inferred Fiber Degradation Profile	fecal	Microbial
ccc	standard	0.0955304	Preprocessor1_Model1	1.18943e-31	7053	ifdp_fecal_acetate	non-taxahfe	ifdp_fecal_acetate	955304357839051	acetate	Inferred Fiber Degradation Profile	fecal	Microbial
mae	standard	6.94765	Preprocessor1_Model1	6.66994	7053	ifdp_fecal_acetate	non-taxahfe	ifdp_fecal_acetate	0.0416364	acetate	Inferred Fiber Degradation Profile	fecal	Microbial
rmse	standard	8.83738	Preprocessor1_Model1	8.50032	7053	ifdp_fecal_acetate	non-taxahfe	ifdp_fecal_acetate	0.0396521	acetate	Inferred Fiber Degradation Profile	fecal	Microbial
rsq	standard	0.0833701	Preprocessor1_Model1	NA	7053	ifdp_fecal_acetate	non-taxahfe	ifdp_fecal_acetate	NA	acetate	Inferred Fiber Degradation Profile	fecal	Microbial
ccc	standard	0.0312441	Preprocessor1_Model1	9.53154e-32	507	ifdp_fecal_acetate	non-taxahfe	ifdp_fecal_acetate	312440798907548	acetate	Inferred Fiber Degradation Profile	fecal	Microbial
mae	standard	6.25389	Preprocessor1_Model1	6.8528	507	ifdp_fecal_acetate	non-taxahfe	ifdp_fecal_acetate	-0.0873972	acetate	Inferred Fiber Degradation Profile	fecal	Microbial
rmse	standard	7.85135	Preprocessor1_Model1	8.80554	507	ifdp_fecal_acetate	non-taxahfe	ifdp_fecal_acetate	-0.108362	acetate	Inferred Fiber Degradation Profile	fecal	Microbial
rsq	standard	0.00569115	Preprocessor1_Model1	NA	507	ifdp_fecal_acetate	non-taxahfe	ifdp_fecal_acetate	NA	acetate	Inferred Fiber Degradation Profile	fecal	Microbial
ccc	standard	0.0855507	Preprocessor1_Model1	8.92169e-32	8636	ifdp_fecal_acetate	non-taxahfe	ifdp_fecal_acetate	855506757850138	acetate	Inferred Fiber Degradation Profile	fecal	Microbial
mae	standard	6.2959	Preprocessor1_Model1	6.72008	8636	ifdp_fecal_acetate	non-taxahfe	ifdp_fecal_acetate	-0.0631201	acetate	Inferred Fiber Degradation Profile	fecal	Microbial
rmse	standard	8.35605	Preprocessor1_Model1	8.64302	8636	ifdp_fecal_acetate	non-taxahfe	ifdp_fecal_acetate	-0.0332027	acetate	Inferred Fiber Degradation Profile	fecal	Microbial
rsq	standard	0.069294	Preprocessor1_Model1	NA	8636	ifdp_fecal_acetate	non-taxahfe	ifdp_fecal_acetate	NA	acetate	Inferred Fiber Degradation Profile	fecal	Microbial
ccc	standard	0.104097	Preprocessor1_Model1	1.44708e-31	7471	ifdp_fecal_acetate	non-taxahfe	ifdp_fecal_acetate	1040972459046070	acetate	Inferred Fiber Degradation Profile	fecal	Microbial
mae	standard	6.69405	Preprocessor1_Model1	6.80053	7471	ifdp_fecal_acetate	non-taxahfe	ifdp_fecal_acetate	-0.0156574	acetate	Inferred Fiber Degradation Profile	fecal	Microbial
rmse	standard	8.41587	Preprocessor1_Model1	8.73933	7471	ifdp_fecal_acetate	non-taxahfe	ifdp_fecal_acetate	-0.0370128	acetate	Inferred Fiber Degradation Profile	fecal	Microbial
rsq	standard	0.0804537	Preprocessor1_Model1	NA	7471	ifdp_fecal_acetate	non-taxahfe	ifdp_fecal_acetate	NA	acetate	Inferred Fiber Degradation Profile	fecal	Microbial
ccc	standard	0.0618699	Preprocessor1_Model1	1.10195e-31	1525	ifdp_fecal_acetate	non-taxahfe	ifdp_fecal_acetate	618698765113012	acetate	Inferred Fiber Degradation Profile	fecal	Microbial
mae	standard	7.24304	Preprocessor1_Model1	6.81517	1525	ifdp_fecal_acetate	non-taxahfe	ifdp_fecal_acetate	0.0627828	acetate	Inferred Fiber Degradation Profile	fecal	Microbial
rmse	standard	9.10129	Preprocessor1_Model1	8.81742	1525	ifdp_fecal_acetate	non-taxahfe	ifdp_fecal_acetate	0.0321946	acetate	Inferred Fiber Degradation Profile	fecal	Microbial
rsq	standard	0.0395548	Preprocessor1_Model1	NA	1525	ifdp_fecal_acetate	non-taxahfe	ifdp_fecal_acetate	NA	acetate	Inferred Fiber Degradation Profile	fecal	Microbial
ccc	standard	0.0105988	Preprocessor1_Model1	1.14845e-31	7268	ifdp_fecal_acetate	non-taxahfe	ifdp_fecal_acetate	105988017450119	acetate	Inferred Fiber Degradation Profile	fecal	Microbial
mae	standard	6.76884	Preprocessor1_Model1	6.61787	7268	ifdp_fecal_acetate	non-taxahfe	ifdp_fecal_acetate	0.0228128	acetate	Inferred Fiber Degradation Profile	fecal	Microbial
rmse	standard	8.26562	Preprocessor1_Model1	8.38311	7268	ifdp_fecal_acetate	non-taxahfe	ifdp_fecal_acetate	-0.0140149	acetate	Inferred Fiber Degradation Profile	fecal	Microbial
rsq	standard	0.000518645	Preprocessor1_Model1	NA	7268	ifdp_fecal_acetate	non-taxahfe	ifdp_fecal_acetate	NA	acetate	Inferred Fiber Degradation Profile	fecal	Microbial
ccc	standard	0.0945289	Preprocessor1_Model1	5.36336e-32	1378	ifdp_fecal_acetate	non-taxahfe	ifdp_fecal_acetate	945289026008172	acetate	Inferred Fiber Degradation Profile	fecal	Microbial
mae	standard	6.089	Preprocessor1_Model1	6.65659	1378	ifdp_fecal_acetate	non-taxahfe	ifdp_fecal_acetate	-0.0852675	acetate	Inferred Fiber Degradation Profile	fecal	Microbial
rmse	standard	8.26047	Preprocessor1_Model1	8.44259	1378	ifdp_fecal_acetate	non-taxahfe	ifdp_fecal_acetate	-0.0215718	acetate	Inferred Fiber Degradation Profile	fecal	Microbial
rsq	standard	0.0995851	Preprocessor1_Model1	NA	1378	ifdp_fecal_acetate	non-taxahfe	ifdp_fecal_acetate	NA	acetate	Inferred Fiber Degradation Profile	fecal	Microbial
ccc	standard	0.16309	Preprocessor1_Model1	-3.83894e-35	400	ifdp_fecal_butyrate_norm_ratio_dist	non-taxahfe	ifdp_fecal_new_butyrate_norm_ratio_dist	1630896086111590	butyrate-ratio	Inferred Fiber Degradation Profile	fecal	Microbial
mae	standard	0.0393591	Preprocessor1_Model1	0.0423925	400	ifdp_fecal_butyrate_norm_ratio_dist	non-taxahfe	ifdp_fecal_new_butyrate_norm_ratio_dist	-0.071557	butyrate-ratio	Inferred Fiber Degradation Profile	fecal	Microbial
rmse	standard	0.0531899	Preprocessor1_Model1	0.0536516	400	ifdp_fecal_butyrate_norm_ratio_dist	non-taxahfe	ifdp_fecal_new_butyrate_norm_ratio_dist	-0.00860531	butyrate-ratio	Inferred Fiber Degradation Profile	fecal	Microbial
rsq	standard	0.143212	Preprocessor1_Model1	NA	400	ifdp_fecal_butyrate_norm_ratio_dist	non-taxahfe	ifdp_fecal_new_butyrate_norm_ratio_dist	NA	butyrate-ratio	Inferred Fiber Degradation Profile	fecal	Microbial
ccc	standard	0.143783	Preprocessor1_Model1	3.51422e-34	9142	ifdp_fecal_butyrate_norm_ratio_dist	non-taxahfe	ifdp_fecal_new_butyrate_norm_ratio_dist	1437830428143450	butyrate-ratio	Inferred Fiber Degradation Profile	fecal	Microbial
mae	standard	0.0441296	Preprocessor1_Model1	0.0424719	9142	ifdp_fecal_butyrate_norm_ratio_dist	non-taxahfe	ifdp_fecal_new_butyrate_norm_ratio_dist	0.0390291	butyrate-ratio	Inferred Fiber Degradation Profile	fecal	Microbial
rmse	standard	0.0565382	Preprocessor1_Model1	0.0532518	9142	ifdp_fecal_butyrate_norm_ratio_dist	non-taxahfe	ifdp_fecal_new_butyrate_norm_ratio_dist	0.0617151	butyrate-ratio	Inferred Fiber Degradation Profile	fecal	Microbial
rsq	standard	0.141874	Preprocessor1_Model1	NA	9142	ifdp_fecal_butyrate_norm_ratio_dist	non-taxahfe	ifdp_fecal_new_butyrate_norm_ratio_dist	NA	butyrate-ratio	Inferred Fiber Degradation Profile	fecal	Microbial
ccc	standard	0.183057	Preprocessor1_Model1	8.39689e-34	607	ifdp_fecal_butyrate_norm_ratio_dist	non-taxahfe	ifdp_fecal_new_butyrate_norm_ratio_dist	1830574451227900	butyrate-ratio	Inferred Fiber Degradation Profile	fecal	Microbial
mae	standard	0.0338709	Preprocessor1_Model1	0.0419431	607	ifdp_fecal_butyrate_norm_ratio_dist	non-taxahfe	ifdp_fecal_new_butyrate_norm_ratio_dist	-0.192456	butyrate-ratio	Inferred Fiber Degradation Profile	fecal	Microbial
rmse	standard	0.0402144	Preprocessor1_Model1	0.0526071	607	ifdp_fecal_butyrate_norm_ratio_dist	non-taxahfe	ifdp_fecal_new_butyrate_norm_ratio_dist	-0.235572	butyrate-ratio	Inferred Fiber Degradation Profile	fecal	Microbial
rsq	standard	0.105758	Preprocessor1_Model1	NA	607	ifdp_fecal_butyrate_norm_ratio_dist	non-taxahfe	ifdp_fecal_new_butyrate_norm_ratio_dist	NA	butyrate-ratio	Inferred Fiber Degradation Profile	fecal	Microbial
ccc	standard	0.0847249	Preprocessor1_Model1	3.66076e-34	7053	ifdp_fecal_butyrate_norm_ratio_dist	non-taxahfe	ifdp_fecal_new_butyrate_norm_ratio_dist	847249446401794	butyrate-ratio	Inferred Fiber Degradation Profile	fecal	Microbial
mae	standard	0.0419897	Preprocessor1_Model1	0.0409146	7053	ifdp_fecal_butyrate_norm_ratio_dist	non-taxahfe	ifdp_fecal_new_butyrate_norm_ratio_dist	0.0262754	butyrate-ratio	Inferred Fiber Degradation Profile	fecal	Microbial
rmse	standard	0.0534823	Preprocessor1_Model1	0.0515811	7053	ifdp_fecal_butyrate_norm_ratio_dist	non-taxahfe	ifdp_fecal_new_butyrate_norm_ratio_dist	0.036859	butyrate-ratio	Inferred Fiber Degradation Profile	fecal	Microbial
rsq	standard	0.0300954	Preprocessor1_Model1	NA	7053	ifdp_fecal_butyrate_norm_ratio_dist	non-taxahfe	ifdp_fecal_new_butyrate_norm_ratio_dist	NA	butyrate-ratio	Inferred Fiber Degradation Profile	fecal	Microbial
ccc	standard	0.0719154	Preprocessor1_Model1	4.79424e-34	507	ifdp_fecal_butyrate_norm_ratio_dist	non-taxahfe	ifdp_fecal_new_butyrate_norm_ratio_dist	719153751658652	butyrate-ratio	Inferred Fiber Degradation Profile	fecal	Microbial
mae	standard	0.0435703	Preprocessor1_Model1	0.0417021	507	ifdp_fecal_butyrate_norm_ratio_dist	non-taxahfe	ifdp_fecal_new_butyrate_norm_ratio_dist	0.0447982	butyrate-ratio	Inferred Fiber Degradation Profile	fecal	Microbial
rmse	standard	0.0552406	Preprocessor1_Model1	0.0521197	507	ifdp_fecal_butyrate_norm_ratio_dist	non-taxahfe	ifdp_fecal_new_butyrate_norm_ratio_dist	0.0598798	butyrate-ratio	Inferred Fiber Degradation Profile	fecal	Microbial
rsq	standard	0.0130792	Preprocessor1_Model1	NA	507	ifdp_fecal_butyrate_norm_ratio_dist	non-taxahfe	ifdp_fecal_new_butyrate_norm_ratio_dist	NA	butyrate-ratio	Inferred Fiber Degradation Profile	fecal	Microbial
ccc	standard	0.1917	Preprocessor1_Model1	5.12269e-35	8636	ifdp_fecal_butyrate_norm_ratio_dist	non-taxahfe	ifdp_fecal_new_butyrate_norm_ratio_dist	1916999920444910	butyrate-ratio	Inferred Fiber Degradation Profile	fecal	Microbial
mae	standard	0.0402079	Preprocessor1_Model1	0.042785	8636	ifdp_fecal_butyrate_norm_ratio_dist	non-taxahfe	ifdp_fecal_new_butyrate_norm_ratio_dist	-0.0602339	butyrate-ratio	Inferred Fiber Degradation Profile	fecal	Microbial
rmse	standard	0.0487481	Preprocessor1_Model1	0.0538382	8636	ifdp_fecal_butyrate_norm_ratio_dist	non-taxahfe	ifdp_fecal_new_butyrate_norm_ratio_dist	-0.0945446	butyrate-ratio	Inferred Fiber Degradation Profile	fecal	Microbial
rsq	standard	0.140128	Preprocessor1_Model1	NA	8636	ifdp_fecal_butyrate_norm_ratio_dist	non-taxahfe	ifdp_fecal_new_butyrate_norm_ratio_dist	NA	butyrate-ratio	Inferred Fiber Degradation Profile	fecal	Microbial
ccc	standard	0.138978	Preprocessor1_Model1	1.58234e-34	7471	ifdp_fecal_butyrate_norm_ratio_dist	non-taxahfe	ifdp_fecal_new_butyrate_norm_ratio_dist	1389779736905610	butyrate-ratio	Inferred Fiber Degradation Profile	fecal	Microbial
mae	standard	0.0383719	Preprocessor1_Model1	0.0413653	7471	ifdp_fecal_butyrate_norm_ratio_dist	non-taxahfe	ifdp_fecal_new_butyrate_norm_ratio_dist	-0.0723645	butyrate-ratio	Inferred Fiber Degradation Profile	fecal	Microbial
rmse	standard	0.0474394	Preprocessor1_Model1	0.0522219	7471	ifdp_fecal_butyrate_norm_ratio_dist	non-taxahfe	ifdp_fecal_new_butyrate_norm_ratio_dist	-0.0915795	butyrate-ratio	Inferred Fiber Degradation Profile	fecal	Microbial
rsq	standard	0.108628	Preprocessor1_Model1	NA	7471	ifdp_fecal_butyrate_norm_ratio_dist	non-taxahfe	ifdp_fecal_new_butyrate_norm_ratio_dist	NA	butyrate-ratio	Inferred Fiber Degradation Profile	fecal	Microbial
ccc	standard	0.0796502	Preprocessor1_Model1	2.7676e-34	1525	ifdp_fecal_butyrate_norm_ratio_dist	non-taxahfe	ifdp_fecal_new_butyrate_norm_ratio_dist	796501986880501	butyrate-ratio	Inferred Fiber Degradation Profile	fecal	Microbial
mae	standard	0.0444062	Preprocessor1_Model1	0.0427562	1525	ifdp_fecal_butyrate_norm_ratio_dist	non-taxahfe	ifdp_fecal_new_butyrate_norm_ratio_dist	0.0385909	butyrate-ratio	Inferred Fiber Degradation Profile	fecal	Microbial
rmse	standard	0.0569081	Preprocessor1_Model1	0.0539224	1525	ifdp_fecal_butyrate_norm_ratio_dist	non-taxahfe	ifdp_fecal_new_butyrate_norm_ratio_dist	0.0553704	butyrate-ratio	Inferred Fiber Degradation Profile	fecal	Microbial
rsq	standard	0.0195997	Preprocessor1_Model1	NA	1525	ifdp_fecal_butyrate_norm_ratio_dist	non-taxahfe	ifdp_fecal_new_butyrate_norm_ratio_dist	NA	butyrate-ratio	Inferred Fiber Degradation Profile	fecal	Microbial
ccc	standard	0.144314	Preprocessor1_Model1	1.47863e-34	7268	ifdp_fecal_butyrate_norm_ratio_dist	non-taxahfe	ifdp_fecal_new_butyrate_norm_ratio_dist	1443144482344910	butyrate-ratio	Inferred Fiber Degradation Profile	fecal	Microbial
mae	standard	0.0408033	Preprocessor1_Model1	0.0433889	7268	ifdp_fecal_butyrate_norm_ratio_dist	non-taxahfe	ifdp_fecal_new_butyrate_norm_ratio_dist	-0.0595917	butyrate-ratio	Inferred Fiber Degradation Profile	fecal	Microbial
rmse	standard	0.0513822	Preprocessor1_Model1	0.0550713	7268	ifdp_fecal_butyrate_norm_ratio_dist	non-taxahfe	ifdp_fecal_new_butyrate_norm_ratio_dist	-0.0669882	butyrate-ratio	Inferred Fiber Degradation Profile	fecal	Microbial
rsq	standard	0.12666	Preprocessor1_Model1	NA	7268	ifdp_fecal_butyrate_norm_ratio_dist	non-taxahfe	ifdp_fecal_new_butyrate_norm_ratio_dist	NA	butyrate-ratio	Inferred Fiber Degradation Profile	fecal	Microbial
ccc	standard	0.194626	Preprocessor1_Model1	-2.77765e-34	1378	ifdp_fecal_butyrate_norm_ratio_dist	non-taxahfe	ifdp_fecal_new_butyrate_norm_ratio_dist	1946258825696540	butyrate-ratio	Inferred Fiber Degradation Profile	fecal	Microbial
mae	standard	0.0365762	Preprocessor1_Model1	0.0424432	1378	ifdp_fecal_butyrate_norm_ratio_dist	non-taxahfe	ifdp_fecal_new_butyrate_norm_ratio_dist	-0.138232	butyrate-ratio	Inferred Fiber Degradation Profile	fecal	Microbial
rmse	standard	0.0462951	Preprocessor1_Model1	0.0536233	1378	ifdp_fecal_butyrate_norm_ratio_dist	non-taxahfe	ifdp_fecal_new_butyrate_norm_ratio_dist	-0.136661	butyrate-ratio	Inferred Fiber Degradation Profile	fecal	Microbial
rsq	standard	0.160683	Preprocessor1_Model1	NA	1378	ifdp_fecal_butyrate_norm_ratio_dist	non-taxahfe	ifdp_fecal_new_butyrate_norm_ratio_dist	NA	butyrate-ratio	Inferred Fiber Degradation Profile	fecal	Microbial
ccc	standard	0.132881	Preprocessor1_Model1	1.64321e-32	400	ifdp_fecal_butyrate	non-taxahfe	ifdp_fecal_new_butyrate	1328814316149160	butyrate	Inferred Fiber Degradation Profile	fecal	Microbial
mae	standard	3.80305	Preprocessor1_Model1	3.86387	400	ifdp_fecal_butyrate	non-taxahfe	ifdp_fecal_new_butyrate	-0.0157398	butyrate	Inferred Fiber Degradation Profile	fecal	Microbial
rmse	standard	5.41788	Preprocessor1_Model1	5.09267	400	ifdp_fecal_butyrate	non-taxahfe	ifdp_fecal_new_butyrate	0.0638588	butyrate	Inferred Fiber Degradation Profile	fecal	Microbial
rsq	standard	0.11324	Preprocessor1_Model1	NA	400	ifdp_fecal_butyrate	non-taxahfe	ifdp_fecal_new_butyrate	NA	butyrate	Inferred Fiber Degradation Profile	fecal	Microbial
ccc	standard	0.144188	Preprocessor1_Model1	2.32953e-32	9142	ifdp_fecal_butyrate	non-taxahfe	ifdp_fecal_new_butyrate	1441876417992240	butyrate	Inferred Fiber Degradation Profile	fecal	Microbial
mae	standard	3.74853	Preprocessor1_Model1	3.90597	9142	ifdp_fecal_butyrate	non-taxahfe	ifdp_fecal_new_butyrate	-0.0403056	butyrate	Inferred Fiber Degradation Profile	fecal	Microbial
rmse	standard	4.79337	Preprocessor1_Model1	5.18275	9142	ifdp_fecal_butyrate	non-taxahfe	ifdp_fecal_new_butyrate	-0.0751314	butyrate	Inferred Fiber Degradation Profile	fecal	Microbial
rsq	standard	0.124244	Preprocessor1_Model1	NA	9142	ifdp_fecal_butyrate	non-taxahfe	ifdp_fecal_new_butyrate	NA	butyrate	Inferred Fiber Degradation Profile	fecal	Microbial
ccc	standard	0.062642	Preprocessor1_Model1	1.32682e-33	607	ifdp_fecal_butyrate	non-taxahfe	ifdp_fecal_new_butyrate	626420145217475	butyrate	Inferred Fiber Degradation Profile	fecal	Microbial
mae	standard	3.85223	Preprocessor1_Model1	3.80555	607	ifdp_fecal_butyrate	non-taxahfe	ifdp_fecal_new_butyrate	0.0122648	butyrate	Inferred Fiber Degradation Profile	fecal	Microbial
rmse	standard	4.52462	Preprocessor1_Model1	5.02773	607	ifdp_fecal_butyrate	non-taxahfe	ifdp_fecal_new_butyrate	-0.100067	butyrate	Inferred Fiber Degradation Profile	fecal	Microbial
rsq	standard	0.0168625	Preprocessor1_Model1	NA	607	ifdp_fecal_butyrate	non-taxahfe	ifdp_fecal_new_butyrate	NA	butyrate	Inferred Fiber Degradation Profile	fecal	Microbial
ccc	standard	0.134981	Preprocessor1_Model1	3.03498e-32	7053	ifdp_fecal_butyrate	non-taxahfe	ifdp_fecal_new_butyrate	1349813397782440	butyrate	Inferred Fiber Degradation Profile	fecal	Microbial
mae	standard	3.73076	Preprocessor1_Model1	4.01411	7053	ifdp_fecal_butyrate	non-taxahfe	ifdp_fecal_new_butyrate	-0.0705884	butyrate	Inferred Fiber Degradation Profile	fecal	Microbial
rmse	standard	5.36515	Preprocessor1_Model1	5.26991	7053	ifdp_fecal_butyrate	non-taxahfe	ifdp_fecal_new_butyrate	0.0180723	butyrate	Inferred Fiber Degradation Profile	fecal	Microbial
rsq	standard	0.0946654	Preprocessor1_Model1	NA	7053	ifdp_fecal_butyrate	non-taxahfe	ifdp_fecal_new_butyrate	NA	butyrate	Inferred Fiber Degradation Profile	fecal	Microbial
ccc	standard	0.0713958	Preprocessor1_Model1	4.03333e-33	507	ifdp_fecal_butyrate	non-taxahfe	ifdp_fecal_new_butyrate	713957511649694	butyrate	Inferred Fiber Degradation Profile	fecal	Microbial
mae	standard	4.33836	Preprocessor1_Model1	3.93734	507	ifdp_fecal_butyrate	non-taxahfe	ifdp_fecal_new_butyrate	0.10185	butyrate	Inferred Fiber Degradation Profile	fecal	Microbial
rmse	standard	5.97153	Preprocessor1_Model1	5.25549	507	ifdp_fecal_butyrate	non-taxahfe	ifdp_fecal_new_butyrate	0.136246	butyrate	Inferred Fiber Degradation Profile	fecal	Microbial
rsq	standard	0.0456551	Preprocessor1_Model1	NA	507	ifdp_fecal_butyrate	non-taxahfe	ifdp_fecal_new_butyrate	NA	butyrate	Inferred Fiber Degradation Profile	fecal	Microbial
ccc	standard	0.0530036	Preprocessor1_Model1	5.36476e-33	8636	ifdp_fecal_butyrate	non-taxahfe	ifdp_fecal_new_butyrate	530036202000693	butyrate	Inferred Fiber Degradation Profile	fecal	Microbial
mae	standard	4.14594	Preprocessor1_Model1	3.89088	8636	ifdp_fecal_butyrate	non-taxahfe	ifdp_fecal_new_butyrate	0.0655517	butyrate	Inferred Fiber Degradation Profile	fecal	Microbial
rmse	standard	5.79172	Preprocessor1_Model1	5.20251	8636	ifdp_fecal_butyrate	non-taxahfe	ifdp_fecal_new_butyrate	0.113255	butyrate	Inferred Fiber Degradation Profile	fecal	Microbial
rsq	standard	0.0130147	Preprocessor1_Model1	NA	8636	ifdp_fecal_butyrate	non-taxahfe	ifdp_fecal_new_butyrate	NA	butyrate	Inferred Fiber Degradation Profile	fecal	Microbial
ccc	standard	0.0422949	Preprocessor1_Model1	2.86007e-32	7471	ifdp_fecal_butyrate	non-taxahfe	ifdp_fecal_new_butyrate	422949205373133	butyrate	Inferred Fiber Degradation Profile	fecal	Microbial
mae	standard	4.42235	Preprocessor1_Model1	4.04845	7471	ifdp_fecal_butyrate	non-taxahfe	ifdp_fecal_new_butyrate	0.0923563	butyrate	Inferred Fiber Degradation Profile	fecal	Microbial
rmse	standard	5.93654	Preprocessor1_Model1	5.42086	7471	ifdp_fecal_butyrate	non-taxahfe	ifdp_fecal_new_butyrate	0.0951286	butyrate	Inferred Fiber Degradation Profile	fecal	Microbial
rsq	standard	0.00579495	Preprocessor1_Model1	NA	7471	ifdp_fecal_butyrate	non-taxahfe	ifdp_fecal_new_butyrate	NA	butyrate	Inferred Fiber Degradation Profile	fecal	Microbial
ccc	standard	0.0846237	Preprocessor1_Model1	1.88106e-32	1525	ifdp_fecal_butyrate	non-taxahfe	ifdp_fecal_new_butyrate	846237230077149	butyrate	Inferred Fiber Degradation Profile	fecal	Microbial
mae	standard	3.97192	Preprocessor1_Model1	3.90064	1525	ifdp_fecal_butyrate	non-taxahfe	ifdp_fecal_new_butyrate	0.0182738	butyrate	Inferred Fiber Degradation Profile	fecal	Microbial
rmse	standard	4.80216	Preprocessor1_Model1	5.19953	1525	ifdp_fecal_butyrate	non-taxahfe	ifdp_fecal_new_butyrate	-0.0764249	butyrate	Inferred Fiber Degradation Profile	fecal	Microbial
rsq	standard	0.0385532	Preprocessor1_Model1	NA	1525	ifdp_fecal_butyrate	non-taxahfe	ifdp_fecal_new_butyrate	NA	butyrate	Inferred Fiber Degradation Profile	fecal	Microbial
ccc	standard	0.0522956	Preprocessor1_Model1	3.70611e-33	7268	ifdp_fecal_butyrate	non-taxahfe	ifdp_fecal_new_butyrate	522956191183011	butyrate	Inferred Fiber Degradation Profile	fecal	Microbial
mae	standard	3.98932	Preprocessor1_Model1	3.73889	7268	ifdp_fecal_butyrate	non-taxahfe	ifdp_fecal_new_butyrate	0.0669789	butyrate	Inferred Fiber Degradation Profile	fecal	Microbial
rmse	standard	5.56175	Preprocessor1_Model1	4.86522	7268	ifdp_fecal_butyrate	non-taxahfe	ifdp_fecal_new_butyrate	0.143164	butyrate	Inferred Fiber Degradation Profile	fecal	Microbial
rsq	standard	0.016	Preprocessor1_Model1	NA	7268	ifdp_fecal_butyrate	non-taxahfe	ifdp_fecal_new_butyrate	NA	butyrate	Inferred Fiber Degradation Profile	fecal	Microbial
ccc	standard	0.142331	Preprocessor1_Model1	2.46412e-32	1378	ifdp_fecal_butyrate	non-taxahfe	ifdp_fecal_new_butyrate	1423306019352320	butyrate	Inferred Fiber Degradation Profile	fecal	Microbial
mae	standard	4.13039	Preprocessor1_Model1	3.86648	1378	ifdp_fecal_butyrate	non-taxahfe	ifdp_fecal_new_butyrate	0.068256	butyrate	Inferred Fiber Degradation Profile	fecal	Microbial
rmse	standard	6.03768	Preprocessor1_Model1	5.12018	1378	ifdp_fecal_butyrate	non-taxahfe	ifdp_fecal_new_butyrate	0.179194	butyrate	Inferred Fiber Degradation Profile	fecal	Microbial
rsq	standard	0.288204	Preprocessor1_Model1	NA	1378	ifdp_fecal_butyrate	non-taxahfe	ifdp_fecal_new_butyrate	NA	butyrate	Inferred Fiber Degradation Profile	fecal	Microbial
ccc	standard	0.304189	Preprocessor1_Model1	4.46704e-33	400	ifdp_fecal_propionate_norm_ratio_dist	non-taxahfe	ifdp_fecal_propionate_norm_ratio_dist	3041893801880670	propionate-ratio	Inferred Fiber Degradation Profile	fecal	Microbial
mae	standard	0.0263812	Preprocessor1_Model1	0.028702	400	ifdp_fecal_propionate_norm_ratio_dist	non-taxahfe	ifdp_fecal_propionate_norm_ratio_dist	-0.0808587	propionate-ratio	Inferred Fiber Degradation Profile	fecal	Microbial
rmse	standard	0.0345392	Preprocessor1_Model1	0.0355084	400	ifdp_fecal_propionate_norm_ratio_dist	non-taxahfe	ifdp_fecal_propionate_norm_ratio_dist	-0.0272947	propionate-ratio	Inferred Fiber Degradation Profile	fecal	Microbial
rsq	standard	0.168061	Preprocessor1_Model1	NA	400	ifdp_fecal_propionate_norm_ratio_dist	non-taxahfe	ifdp_fecal_propionate_norm_ratio_dist	NA	propionate-ratio	Inferred Fiber Degradation Profile	fecal	Microbial
ccc	standard	0.37186	Preprocessor1_Model1	1.65185e-33	9142	ifdp_fecal_propionate_norm_ratio_dist	non-taxahfe	ifdp_fecal_propionate_norm_ratio_dist	3718602284807200	propionate-ratio	Inferred Fiber Degradation Profile	fecal	Microbial
mae	standard	0.0237995	Preprocessor1_Model1	0.0285683	9142	ifdp_fecal_propionate_norm_ratio_dist	non-taxahfe	ifdp_fecal_propionate_norm_ratio_dist	-0.166927	propionate-ratio	Inferred Fiber Degradation Profile	fecal	Microbial
rmse	standard	0.0296717	Preprocessor1_Model1	0.03538	9142	ifdp_fecal_propionate_norm_ratio_dist	non-taxahfe	ifdp_fecal_propionate_norm_ratio_dist	-0.161342	propionate-ratio	Inferred Fiber Degradation Profile	fecal	Microbial
rsq	standard	0.230009	Preprocessor1_Model1	NA	9142	ifdp_fecal_propionate_norm_ratio_dist	non-taxahfe	ifdp_fecal_propionate_norm_ratio_dist	NA	propionate-ratio	Inferred Fiber Degradation Profile	fecal	Microbial
ccc	standard	0.245985	Preprocessor1_Model1	1.53294e-33	607	ifdp_fecal_propionate_norm_ratio_dist	non-taxahfe	ifdp_fecal_propionate_norm_ratio_dist	2459850848439910	propionate-ratio	Inferred Fiber Degradation Profile	fecal	Microbial
mae	standard	0.0250208	Preprocessor1_Model1	0.0292539	607	ifdp_fecal_propionate_norm_ratio_dist	non-taxahfe	ifdp_fecal_propionate_norm_ratio_dist	-0.1447	propionate-ratio	Inferred Fiber Degradation Profile	fecal	Microbial
rmse	standard	0.0314347	Preprocessor1_Model1	0.0361102	607	ifdp_fecal_propionate_norm_ratio_dist	non-taxahfe	ifdp_fecal_propionate_norm_ratio_dist	-0.129479	propionate-ratio	Inferred Fiber Degradation Profile	fecal	Microbial
rsq	standard	0.121078	Preprocessor1_Model1	NA	607	ifdp_fecal_propionate_norm_ratio_dist	non-taxahfe	ifdp_fecal_propionate_norm_ratio_dist	NA	propionate-ratio	Inferred Fiber Degradation Profile	fecal	Microbial
ccc	standard	0.129912	Preprocessor1_Model1	3.59222e-33	7053	ifdp_fecal_propionate_norm_ratio_dist	non-taxahfe	ifdp_fecal_propionate_norm_ratio_dist	1299123931561270	propionate-ratio	Inferred Fiber Degradation Profile	fecal	Microbial
mae	standard	0.0262292	Preprocessor1_Model1	0.029326	7053	ifdp_fecal_propionate_norm_ratio_dist	non-taxahfe	ifdp_fecal_propionate_norm_ratio_dist	-0.1056	propionate-ratio	Inferred Fiber Degradation Profile	fecal	Microbial
rmse	standard	0.033384	Preprocessor1_Model1	0.0365272	7053	ifdp_fecal_propionate_norm_ratio_dist	non-taxahfe	ifdp_fecal_propionate_norm_ratio_dist	-0.0860515	propionate-ratio	Inferred Fiber Degradation Profile	fecal	Microbial
rsq	standard	0.022423	Preprocessor1_Model1	NA	7053	ifdp_fecal_propionate_norm_ratio_dist	non-taxahfe	ifdp_fecal_propionate_norm_ratio_dist	NA	propionate-ratio	Inferred Fiber Degradation Profile	fecal	Microbial
ccc	standard	0.213611	Preprocessor1_Model1	1.36452e-33	507	ifdp_fecal_propionate_norm_ratio_dist	non-taxahfe	ifdp_fecal_propionate_norm_ratio_dist	2136113224797720	propionate-ratio	Inferred Fiber Degradation Profile	fecal	Microbial
mae	standard	0.0265322	Preprocessor1_Model1	0.0288688	507	ifdp_fecal_propionate_norm_ratio_dist	non-taxahfe	ifdp_fecal_propionate_norm_ratio_dist	-0.0809392	propionate-ratio	Inferred Fiber Degradation Profile	fecal	Microbial
rmse	standard	0.0340262	Preprocessor1_Model1	0.0357278	507	ifdp_fecal_propionate_norm_ratio_dist	non-taxahfe	ifdp_fecal_propionate_norm_ratio_dist	-0.0476268	propionate-ratio	Inferred Fiber Degradation Profile	fecal	Microbial
rsq	standard	0.0813146	Preprocessor1_Model1	NA	507	ifdp_fecal_propionate_norm_ratio_dist	non-taxahfe	ifdp_fecal_propionate_norm_ratio_dist	NA	propionate-ratio	Inferred Fiber Degradation Profile	fecal	Microbial
ccc	standard	0.36413	Preprocessor1_Model1	4.42992e-33	8636	ifdp_fecal_propionate_norm_ratio_dist	non-taxahfe	ifdp_fecal_propionate_norm_ratio_dist	3641299889880820	propionate-ratio	Inferred Fiber Degradation Profile	fecal	Microbial
mae	standard	0.0260392	Preprocessor1_Model1	0.0288973	8636	ifdp_fecal_propionate_norm_ratio_dist	non-taxahfe	ifdp_fecal_propionate_norm_ratio_dist	-0.0989041	propionate-ratio	Inferred Fiber Degradation Profile	fecal	Microbial
rmse	standard	0.0320814	Preprocessor1_Model1	0.0358356	8636	ifdp_fecal_propionate_norm_ratio_dist	non-taxahfe	ifdp_fecal_propionate_norm_ratio_dist	-0.104763	propionate-ratio	Inferred Fiber Degradation Profile	fecal	Microbial
rsq	standard	0.234585	Preprocessor1_Model1	NA	8636	ifdp_fecal_propionate_norm_ratio_dist	non-taxahfe	ifdp_fecal_propionate_norm_ratio_dist	NA	propionate-ratio	Inferred Fiber Degradation Profile	fecal	Microbial
ccc	standard	0.305642	Preprocessor1_Model1	1.97739e-33	7471	ifdp_fecal_propionate_norm_ratio_dist	non-taxahfe	ifdp_fecal_propionate_norm_ratio_dist	3056420805384030	propionate-ratio	Inferred Fiber Degradation Profile	fecal	Microbial
mae	standard	0.0224196	Preprocessor1_Model1	0.0285068	7471	ifdp_fecal_propionate_norm_ratio_dist	non-taxahfe	ifdp_fecal_propionate_norm_ratio_dist	-0.213534	propionate-ratio	Inferred Fiber Degradation Profile	fecal	Microbial
rmse	standard	0.0293774	Preprocessor1_Model1	0.0349829	7471	ifdp_fecal_propionate_norm_ratio_dist	non-taxahfe	ifdp_fecal_propionate_norm_ratio_dist	-0.160234	propionate-ratio	Inferred Fiber Degradation Profile	fecal	Microbial
rsq	standard	0.136813	Preprocessor1_Model1	NA	7471	ifdp_fecal_propionate_norm_ratio_dist	non-taxahfe	ifdp_fecal_propionate_norm_ratio_dist	NA	propionate-ratio	Inferred Fiber Degradation Profile	fecal	Microbial
ccc	standard	0.241923	Preprocessor1_Model1	4.9645e-33	1525	ifdp_fecal_propionate_norm_ratio_dist	non-taxahfe	ifdp_fecal_propionate_norm_ratio_dist	2419227467374780	propionate-ratio	Inferred Fiber Degradation Profile	fecal	Microbial
mae	standard	0.0284941	Preprocessor1_Model1	0.0281238	1525	ifdp_fecal_propionate_norm_ratio_dist	non-taxahfe	ifdp_fecal_propionate_norm_ratio_dist	0.0131685	propionate-ratio	Inferred Fiber Degradation Profile	fecal	Microbial
rmse	standard	0.0360926	Preprocessor1_Model1	0.0345441	1525	ifdp_fecal_propionate_norm_ratio_dist	non-taxahfe	ifdp_fecal_propionate_norm_ratio_dist	0.0448273	propionate-ratio	Inferred Fiber Degradation Profile	fecal	Microbial
rsq	standard	0.108576	Preprocessor1_Model1	NA	1525	ifdp_fecal_propionate_norm_ratio_dist	non-taxahfe	ifdp_fecal_propionate_norm_ratio_dist	NA	propionate-ratio	Inferred Fiber Degradation Profile	fecal	Microbial
ccc	standard	0.236583	Preprocessor1_Model1	4.06212e-33	7268	ifdp_fecal_propionate_norm_ratio_dist	non-taxahfe	ifdp_fecal_propionate_norm_ratio_dist	2365833600823540	propionate-ratio	Inferred Fiber Degradation Profile	fecal	Microbial
mae	standard	0.0245727	Preprocessor1_Model1	0.02905	7268	ifdp_fecal_propionate_norm_ratio_dist	non-taxahfe	ifdp_fecal_propionate_norm_ratio_dist	-0.154125	propionate-ratio	Inferred Fiber Degradation Profile	fecal	Microbial
rmse	standard	0.0312889	Preprocessor1_Model1	0.0360378	7268	ifdp_fecal_propionate_norm_ratio_dist	non-taxahfe	ifdp_fecal_propionate_norm_ratio_dist	-0.131775	propionate-ratio	Inferred Fiber Degradation Profile	fecal	Microbial
rsq	standard	0.116048	Preprocessor1_Model1	NA	7268	ifdp_fecal_propionate_norm_ratio_dist	non-taxahfe	ifdp_fecal_propionate_norm_ratio_dist	NA	propionate-ratio	Inferred Fiber Degradation Profile	fecal	Microbial
ccc	standard	0.301239	Preprocessor1_Model1	2.2943e-33	1378	ifdp_fecal_propionate_norm_ratio_dist	non-taxahfe	ifdp_fecal_propionate_norm_ratio_dist	3012389081215330	propionate-ratio	Inferred Fiber Degradation Profile	fecal	Microbial
mae	standard	0.0231409	Preprocessor1_Model1	0.0291489	1378	ifdp_fecal_propionate_norm_ratio_dist	non-taxahfe	ifdp_fecal_propionate_norm_ratio_dist	-0.206113	propionate-ratio	Inferred Fiber Degradation Profile	fecal	Microbial
rmse	standard	0.0291744	Preprocessor1_Model1	0.0362619	1378	ifdp_fecal_propionate_norm_ratio_dist	non-taxahfe	ifdp_fecal_propionate_norm_ratio_dist	-0.195453	propionate-ratio	Inferred Fiber Degradation Profile	fecal	Microbial
rsq	standard	0.132844	Preprocessor1_Model1	NA	1378	ifdp_fecal_propionate_norm_ratio_dist	non-taxahfe	ifdp_fecal_propionate_norm_ratio_dist	NA	propionate-ratio	Inferred Fiber Degradation Profile	fecal	Microbial
ccc	standard	0.157661	Preprocessor1_Model1	3.63476e-32	400	ifdp_fecal_propionate	non-taxahfe	ifdp_fecal_propionate	1576605828817590	propionate	Inferred Fiber Degradation Profile	fecal	Microbial
mae	standard	2.76271	Preprocessor1_Model1	2.88855	400	ifdp_fecal_propionate	non-taxahfe	ifdp_fecal_propionate	-0.0435649	propionate	Inferred Fiber Degradation Profile	fecal	Microbial
rmse	standard	3.24584	Preprocessor1_Model1	3.60336	400	ifdp_fecal_propionate	non-taxahfe	ifdp_fecal_propionate	-0.0992203	propionate	Inferred Fiber Degradation Profile	fecal	Microbial
rsq	standard	0.0714538	Preprocessor1_Model1	NA	400	ifdp_fecal_propionate	non-taxahfe	ifdp_fecal_propionate	NA	propionate	Inferred Fiber Degradation Profile	fecal	Microbial
ccc	standard	0.276452	Preprocessor1_Model1	3.96402e-32	9142	ifdp_fecal_propionate	non-taxahfe	ifdp_fecal_propionate	2764516547983890	propionate	Inferred Fiber Degradation Profile	fecal	Microbial
mae	standard	2.57823	Preprocessor1_Model1	2.79178	9142	ifdp_fecal_propionate	non-taxahfe	ifdp_fecal_propionate	-0.0764921	propionate	Inferred Fiber Degradation Profile	fecal	Microbial
rmse	standard	3.18939	Preprocessor1_Model1	3.44203	9142	ifdp_fecal_propionate	non-taxahfe	ifdp_fecal_propionate	-0.0733997	propionate	Inferred Fiber Degradation Profile	fecal	Microbial
rsq	standard	0.185888	Preprocessor1_Model1	NA	9142	ifdp_fecal_propionate	non-taxahfe	ifdp_fecal_propionate	NA	propionate	Inferred Fiber Degradation Profile	fecal	Microbial
ccc	standard	0.21893	Preprocessor1_Model1	1.00399e-32	607	ifdp_fecal_propionate	non-taxahfe	ifdp_fecal_propionate	2189302780476760	propionate	Inferred Fiber Degradation Profile	fecal	Microbial
mae	standard	2.69661	Preprocessor1_Model1	2.9112	607	ifdp_fecal_propionate	non-taxahfe	ifdp_fecal_propionate	-0.0737111	propionate	Inferred Fiber Degradation Profile	fecal	Microbial
rmse	standard	3.39204	Preprocessor1_Model1	3.62049	607	ifdp_fecal_propionate	non-taxahfe	ifdp_fecal_propionate	-0.0630988	propionate	Inferred Fiber Degradation Profile	fecal	Microbial
rsq	standard	0.118835	Preprocessor1_Model1	NA	607	ifdp_fecal_propionate	non-taxahfe	ifdp_fecal_propionate	NA	propionate	Inferred Fiber Degradation Profile	fecal	Microbial
ccc	standard	0.182394	Preprocessor1_Model1	1.58561e-32	7053	ifdp_fecal_propionate	non-taxahfe	ifdp_fecal_propionate	1823942249054500	propionate	Inferred Fiber Degradation Profile	fecal	Microbial
mae	standard	2.91463	Preprocessor1_Model1	2.83034	7053	ifdp_fecal_propionate	non-taxahfe	ifdp_fecal_propionate	0.02978	propionate	Inferred Fiber Degradation Profile	fecal	Microbial
rmse	standard	3.63448	Preprocessor1_Model1	3.50482	7053	ifdp_fecal_propionate	non-taxahfe	ifdp_fecal_propionate	0.0369934	propionate	Inferred Fiber Degradation Profile	fecal	Microbial
rsq	standard	0.0791323	Preprocessor1_Model1	NA	7053	ifdp_fecal_propionate	non-taxahfe	ifdp_fecal_propionate	NA	propionate	Inferred Fiber Degradation Profile	fecal	Microbial
ccc	standard	0.235612	Preprocessor1_Model1	2.05382e-32	507	ifdp_fecal_propionate	non-taxahfe	ifdp_fecal_propionate	2356122357257850	propionate	Inferred Fiber Degradation Profile	fecal	Microbial
mae	standard	2.55883	Preprocessor1_Model1	2.84138	507	ifdp_fecal_propionate	non-taxahfe	ifdp_fecal_propionate	-0.0994427	propionate	Inferred Fiber Degradation Profile	fecal	Microbial
rmse	standard	3.34543	Preprocessor1_Model1	3.4937	507	ifdp_fecal_propionate	non-taxahfe	ifdp_fecal_propionate	-0.0424402	propionate	Inferred Fiber Degradation Profile	fecal	Microbial
rsq	standard	0.137427	Preprocessor1_Model1	NA	507	ifdp_fecal_propionate	non-taxahfe	ifdp_fecal_propionate	NA	propionate	Inferred Fiber Degradation Profile	fecal	Microbial
ccc	standard	0.206735	Preprocessor1_Model1	4.18477e-32	8636	ifdp_fecal_propionate	non-taxahfe	ifdp_fecal_propionate	2067352998896130	propionate	Inferred Fiber Degradation Profile	fecal	Microbial
mae	standard	2.77575	Preprocessor1_Model1	2.85008	8636	ifdp_fecal_propionate	non-taxahfe	ifdp_fecal_propionate	-0.0260782	propionate	Inferred Fiber Degradation Profile	fecal	Microbial
rmse	standard	3.59281	Preprocessor1_Model1	3.54388	8636	ifdp_fecal_propionate	non-taxahfe	ifdp_fecal_propionate	0.013809	propionate	Inferred Fiber Degradation Profile	fecal	Microbial
rsq	standard	0.0886942	Preprocessor1_Model1	NA	8636	ifdp_fecal_propionate	non-taxahfe	ifdp_fecal_propionate	NA	propionate	Inferred Fiber Degradation Profile	fecal	Microbial
ccc	standard	0.033981	Preprocessor1_Model1	8.80807e-33	7471	ifdp_fecal_propionate	non-taxahfe	ifdp_fecal_propionate	339810363224918	propionate	Inferred Fiber Degradation Profile	fecal	Microbial
mae	standard	3.20238	Preprocessor1_Model1	2.95497	7471	ifdp_fecal_propionate	non-taxahfe	ifdp_fecal_propionate	0.0837263	propionate	Inferred Fiber Degradation Profile	fecal	Microbial
rmse	standard	4.03583	Preprocessor1_Model1	3.72961	7471	ifdp_fecal_propionate	non-taxahfe	ifdp_fecal_propionate	0.0821051	propionate	Inferred Fiber Degradation Profile	fecal	Microbial
rsq	standard	0.00228262	Preprocessor1_Model1	NA	7471	ifdp_fecal_propionate	non-taxahfe	ifdp_fecal_propionate	NA	propionate	Inferred Fiber Degradation Profile	fecal	Microbial
ccc	standard	0.187592	Preprocessor1_Model1	4.18788e-32	1525	ifdp_fecal_propionate	non-taxahfe	ifdp_fecal_propionate	1875916770920640	propionate	Inferred Fiber Degradation Profile	fecal	Microbial
mae	standard	3.07977	Preprocessor1_Model1	2.86398	1525	ifdp_fecal_propionate	non-taxahfe	ifdp_fecal_propionate	0.0753482	propionate	Inferred Fiber Degradation Profile	fecal	Microbial
rmse	standard	3.69029	Preprocessor1_Model1	3.53116	1525	ifdp_fecal_propionate	non-taxahfe	ifdp_fecal_propionate	0.0450656	propionate	Inferred Fiber Degradation Profile	fecal	Microbial
rsq	standard	0.17542	Preprocessor1_Model1	NA	1525	ifdp_fecal_propionate	non-taxahfe	ifdp_fecal_propionate	NA	propionate	Inferred Fiber Degradation Profile	fecal	Microbial
ccc	standard	0.264303	Preprocessor1_Model1	7.30933e-32	7268	ifdp_fecal_propionate	non-taxahfe	ifdp_fecal_propionate	2643032462825680	propionate	Inferred Fiber Degradation Profile	fecal	Microbial
mae	standard	2.45255	Preprocessor1_Model1	2.76605	7268	ifdp_fecal_propionate	non-taxahfe	ifdp_fecal_propionate	-0.113339	propionate	Inferred Fiber Degradation Profile	fecal	Microbial
rmse	standard	2.94779	Preprocessor1_Model1	3.41019	7268	ifdp_fecal_propionate	non-taxahfe	ifdp_fecal_propionate	-0.135594	propionate	Inferred Fiber Degradation Profile	fecal	Microbial
rsq	standard	0.126009	Preprocessor1_Model1	NA	7268	ifdp_fecal_propionate	non-taxahfe	ifdp_fecal_propionate	NA	propionate	Inferred Fiber Degradation Profile	fecal	Microbial
ccc	standard	0.144576	Preprocessor1_Model1	2.60257e-32	1378	ifdp_fecal_propionate	non-taxahfe	ifdp_fecal_propionate	1445755750407720	propionate	Inferred Fiber Degradation Profile	fecal	Microbial
mae	standard	2.57283	Preprocessor1_Model1	2.94634	1378	ifdp_fecal_propionate	non-taxahfe	ifdp_fecal_propionate	-0.126772	propionate	Inferred Fiber Degradation Profile	fecal	Microbial
rmse	standard	3.22876	Preprocessor1_Model1	3.70345	1378	ifdp_fecal_propionate	non-taxahfe	ifdp_fecal_propionate	-0.128173	propionate	Inferred Fiber Degradation Profile	fecal	Microbial
rsq	standard	0.0897664	Preprocessor1_Model1	NA	1378	ifdp_fecal_propionate	non-taxahfe	ifdp_fecal_propionate	NA	propionate	Inferred Fiber Degradation Profile	fecal	Microbial
ccc	standard	0.0255756	Preprocessor1_Model1	3.78363e-32	400	ifdp_fecal_total_scfa	non-taxahfe	ifdp_fecal_total_scfa	255755843117995	total SCFAs	Inferred Fiber Degradation Profile	fecal	Microbial
mae	standard	12.8499	Preprocessor1_Model1	12.2694	400	ifdp_fecal_total_scfa	non-taxahfe	ifdp_fecal_total_scfa	0.0473132	total SCFAs	Inferred Fiber Degradation Profile	fecal	Microbial
rmse	standard	15.5603	Preprocessor1_Model1	15.4942	400	ifdp_fecal_total_scfa	non-taxahfe	ifdp_fecal_total_scfa	0.00426948	total SCFAs	Inferred Fiber Degradation Profile	fecal	Microbial
rsq	standard	0.00403931	Preprocessor1_Model1	NA	400	ifdp_fecal_total_scfa	non-taxahfe	ifdp_fecal_total_scfa	NA	total SCFAs	Inferred Fiber Degradation Profile	fecal	Microbial
ccc	standard	0.198964	Preprocessor1_Model1	3.77123e-32	9142	ifdp_fecal_total_scfa	non-taxahfe	ifdp_fecal_total_scfa	1989639847784610	total SCFAs	Inferred Fiber Degradation Profile	fecal	Microbial
mae	standard	11.1642	Preprocessor1_Model1	12.5106	9142	ifdp_fecal_total_scfa	non-taxahfe	ifdp_fecal_total_scfa	-0.107624	total SCFAs	Inferred Fiber Degradation Profile	fecal	Microbial
rmse	standard	13.8435	Preprocessor1_Model1	15.6572	9142	ifdp_fecal_total_scfa	non-taxahfe	ifdp_fecal_total_scfa	-0.115842	total SCFAs	Inferred Fiber Degradation Profile	fecal	Microbial
rsq	standard	0.0931917	Preprocessor1_Model1	NA	9142	ifdp_fecal_total_scfa	non-taxahfe	ifdp_fecal_total_scfa	NA	total SCFAs	Inferred Fiber Degradation Profile	fecal	Microbial
ccc	standard	-0.0747127	Preprocessor1_Model1	1.20309e-31	607	ifdp_fecal_total_scfa	non-taxahfe	ifdp_fecal_total_scfa	-747126637381912	total SCFAs	Inferred Fiber Degradation Profile	fecal	Microbial
mae	standard	12.9581	Preprocessor1_Model1	12.5752	607	ifdp_fecal_total_scfa	non-taxahfe	ifdp_fecal_total_scfa	0.0304466	total SCFAs	Inferred Fiber Degradation Profile	fecal	Microbial
rmse	standard	15.4034	Preprocessor1_Model1	15.863	607	ifdp_fecal_total_scfa	non-taxahfe	ifdp_fecal_total_scfa	-0.0289726	total SCFAs	Inferred Fiber Degradation Profile	fecal	Microbial
rsq	standard	0.0218391	Preprocessor1_Model1	NA	607	ifdp_fecal_total_scfa	non-taxahfe	ifdp_fecal_total_scfa	NA	total SCFAs	Inferred Fiber Degradation Profile	fecal	Microbial
ccc	standard	0.0881376	Preprocessor1_Model1	5.16191e-32	7053	ifdp_fecal_total_scfa	non-taxahfe	ifdp_fecal_total_scfa	881376032887434	total SCFAs	Inferred Fiber Degradation Profile	fecal	Microbial
mae	standard	12.6831	Preprocessor1_Model1	12.5933	7053	ifdp_fecal_total_scfa	non-taxahfe	ifdp_fecal_total_scfa	0.00713325	total SCFAs	Inferred Fiber Degradation Profile	fecal	Microbial
rmse	standard	16.4325	Preprocessor1_Model1	15.7489	7053	ifdp_fecal_total_scfa	non-taxahfe	ifdp_fecal_total_scfa	0.0434061	total SCFAs	Inferred Fiber Degradation Profile	fecal	Microbial
rsq	standard	0.061428	Preprocessor1_Model1	NA	7053	ifdp_fecal_total_scfa	non-taxahfe	ifdp_fecal_total_scfa	NA	total SCFAs	Inferred Fiber Degradation Profile	fecal	Microbial
ccc	standard	0.048821	Preprocessor1_Model1	3.62653e-32	507	ifdp_fecal_total_scfa	non-taxahfe	ifdp_fecal_total_scfa	488210351224154	total SCFAs	Inferred Fiber Degradation Profile	fecal	Microbial
mae	standard	12.6037	Preprocessor1_Model1	12.5312	507	ifdp_fecal_total_scfa	non-taxahfe	ifdp_fecal_total_scfa	0.00578847	total SCFAs	Inferred Fiber Degradation Profile	fecal	Microbial
rmse	standard	15.6071	Preprocessor1_Model1	15.7149	507	ifdp_fecal_total_scfa	non-taxahfe	ifdp_fecal_total_scfa	-0.00685823	total SCFAs	Inferred Fiber Degradation Profile	fecal	Microbial
rsq	standard	0.00716654	Preprocessor1_Model1	NA	507	ifdp_fecal_total_scfa	non-taxahfe	ifdp_fecal_total_scfa	NA	total SCFAs	Inferred Fiber Degradation Profile	fecal	Microbial
ccc	standard	0.0885308	Preprocessor1_Model1	7.13527e-32	8636	ifdp_fecal_total_scfa	non-taxahfe	ifdp_fecal_total_scfa	885308154564600	total SCFAs	Inferred Fiber Degradation Profile	fecal	Microbial
mae	standard	13.3381	Preprocessor1_Model1	12.7615	8636	ifdp_fecal_total_scfa	non-taxahfe	ifdp_fecal_total_scfa	0.045185	total SCFAs	Inferred Fiber Degradation Profile	fecal	Microbial
rmse	standard	17.276	Preprocessor1_Model1	16.2023	8636	ifdp_fecal_total_scfa	non-taxahfe	ifdp_fecal_total_scfa	0.0662661	total SCFAs	Inferred Fiber Degradation Profile	fecal	Microbial
rsq	standard	0.0708617	Preprocessor1_Model1	NA	8636	ifdp_fecal_total_scfa	non-taxahfe	ifdp_fecal_total_scfa	NA	total SCFAs	Inferred Fiber Degradation Profile	fecal	Microbial
ccc	standard	0.0925927	Preprocessor1_Model1	8.49566e-32	7471	ifdp_fecal_total_scfa	non-taxahfe	ifdp_fecal_total_scfa	925926854494702	total SCFAs	Inferred Fiber Degradation Profile	fecal	Microbial
mae	standard	13.7348	Preprocessor1_Model1	12.8335	7471	ifdp_fecal_total_scfa	non-taxahfe	ifdp_fecal_total_scfa	0.070228	total SCFAs	Inferred Fiber Degradation Profile	fecal	Microbial
rmse	standard	17.4317	Preprocessor1_Model1	16.381	7471	ifdp_fecal_total_scfa	non-taxahfe	ifdp_fecal_total_scfa	0.0641413	total SCFAs	Inferred Fiber Degradation Profile	fecal	Microbial
rsq	standard	0.0298405	Preprocessor1_Model1	NA	7471	ifdp_fecal_total_scfa	non-taxahfe	ifdp_fecal_total_scfa	NA	total SCFAs	Inferred Fiber Degradation Profile	fecal	Microbial
ccc	standard	0.12253	Preprocessor1_Model1	5.34532e-32	1525	ifdp_fecal_total_scfa	non-taxahfe	ifdp_fecal_total_scfa	1225302576323770	total SCFAs	Inferred Fiber Degradation Profile	fecal	Microbial
mae	standard	12.4412	Preprocessor1_Model1	12.3278	1525	ifdp_fecal_total_scfa	non-taxahfe	ifdp_fecal_total_scfa	0.00919457	total SCFAs	Inferred Fiber Degradation Profile	fecal	Microbial
rmse	standard	15.5952	Preprocessor1_Model1	15.634	1525	ifdp_fecal_total_scfa	non-taxahfe	ifdp_fecal_total_scfa	-0.002481	total SCFAs	Inferred Fiber Degradation Profile	fecal	Microbial
rsq	standard	0.085518	Preprocessor1_Model1	NA	1525	ifdp_fecal_total_scfa	non-taxahfe	ifdp_fecal_total_scfa	NA	total SCFAs	Inferred Fiber Degradation Profile	fecal	Microbial
ccc	standard	0.100427	Preprocessor1_Model1	4.14805e-32	7268	ifdp_fecal_total_scfa	non-taxahfe	ifdp_fecal_total_scfa	1004266671039240	total SCFAs	Inferred Fiber Degradation Profile	fecal	Microbial
mae	standard	12.3762	Preprocessor1_Model1	12.3061	7268	ifdp_fecal_total_scfa	non-taxahfe	ifdp_fecal_total_scfa	0.00569925	total SCFAs	Inferred Fiber Degradation Profile	fecal	Microbial
rmse	standard	15.3888	Preprocessor1_Model1	15.4788	7268	ifdp_fecal_total_scfa	non-taxahfe	ifdp_fecal_total_scfa	-0.00581097	total SCFAs	Inferred Fiber Degradation Profile	fecal	Microbial
rsq	standard	0.0215494	Preprocessor1_Model1	NA	7268	ifdp_fecal_total_scfa	non-taxahfe	ifdp_fecal_total_scfa	NA	total SCFAs	Inferred Fiber Degradation Profile	fecal	Microbial
ccc	standard	0.122441	Preprocessor1_Model1	9.43165e-32	1378	ifdp_fecal_total_scfa	non-taxahfe	ifdp_fecal_total_scfa	1224409421111160	total SCFAs	Inferred Fiber Degradation Profile	fecal	Microbial
mae	standard	13.2121	Preprocessor1_Model1	12.4066	1378	ifdp_fecal_total_scfa	non-taxahfe	ifdp_fecal_total_scfa	0.064924	total SCFAs	Inferred Fiber Degradation Profile	fecal	Microbial
rmse	standard	17.1609	Preprocessor1_Model1	15.5554	1378	ifdp_fecal_total_scfa	non-taxahfe	ifdp_fecal_total_scfa	0.103212	total SCFAs	Inferred Fiber Degradation Profile	fecal	Microbial
rsq	standard	0.0580214	Preprocessor1_Model1	NA	1378	ifdp_fecal_total_scfa	non-taxahfe	ifdp_fecal_total_scfa	NA	total SCFAs	Inferred Fiber Degradation Profile	fecal	Microbial
ccc	standard	-0.0121209	Preprocessor1_Model1	1.50878e-32	400	ifdp_serum_p_acetic_acid_nmol	non-taxahfe	ifdp_serum_p_acetic_acid_nmol	-121209247392533	plasma acetate	Inferred Fiber Degradation Profile	plasma	Microbial
mae	standard	0.0478257	Preprocessor1_Model1	0.0392357	400	ifdp_serum_p_acetic_acid_nmol	non-taxahfe	ifdp_serum_p_acetic_acid_nmol	0.218933	plasma acetate	Inferred Fiber Degradation Profile	plasma	Microbial
rmse	standard	0.0916663	Preprocessor1_Model1	0.0701954	400	ifdp_serum_p_acetic_acid_nmol	non-taxahfe	ifdp_serum_p_acetic_acid_nmol	0.305873	plasma acetate	Inferred Fiber Degradation Profile	plasma	Microbial
rsq	standard	0.0015074	Preprocessor1_Model1	NA	400	ifdp_serum_p_acetic_acid_nmol	non-taxahfe	ifdp_serum_p_acetic_acid_nmol	NA	plasma acetate	Inferred Fiber Degradation Profile	plasma	Microbial
ccc	standard	0.00747444	Preprocessor1_Model1	6.15017e-33	9142	ifdp_serum_p_acetic_acid_nmol	non-taxahfe	ifdp_serum_p_acetic_acid_nmol	7.47444e+13	plasma acetate	Inferred Fiber Degradation Profile	plasma	Microbial
mae	standard	0.0420054	Preprocessor1_Model1	0.0381128	9142	ifdp_serum_p_acetic_acid_nmol	non-taxahfe	ifdp_serum_p_acetic_acid_nmol	0.102135	plasma acetate	Inferred Fiber Degradation Profile	plasma	Microbial
rmse	standard	0.0850205	Preprocessor1_Model1	0.0675386	9142	ifdp_serum_p_acetic_acid_nmol	non-taxahfe	ifdp_serum_p_acetic_acid_nmol	0.258842	plasma acetate	Inferred Fiber Degradation Profile	plasma	Microbial
rsq	standard	0.00111478	Preprocessor1_Model1	NA	9142	ifdp_serum_p_acetic_acid_nmol	non-taxahfe	ifdp_serum_p_acetic_acid_nmol	NA	plasma acetate	Inferred Fiber Degradation Profile	plasma	Microbial
ccc	standard	-0.00386668	Preprocessor1_Model1	1.34636e-32	607	ifdp_serum_p_acetic_acid_nmol	non-taxahfe	ifdp_serum_p_acetic_acid_nmol	-3.86668e+13	plasma acetate	Inferred Fiber Degradation Profile	plasma	Microbial
mae	standard	0.0408974	Preprocessor1_Model1	0.0392974	607	ifdp_serum_p_acetic_acid_nmol	non-taxahfe	ifdp_serum_p_acetic_acid_nmol	0.0407154	plasma acetate	Inferred Fiber Degradation Profile	plasma	Microbial
rmse	standard	0.0935961	Preprocessor1_Model1	0.0693202	607	ifdp_serum_p_acetic_acid_nmol	non-taxahfe	ifdp_serum_p_acetic_acid_nmol	0.3502	plasma acetate	Inferred Fiber Degradation Profile	plasma	Microbial
rsq	standard	0.000617183	Preprocessor1_Model1	NA	607	ifdp_serum_p_acetic_acid_nmol	non-taxahfe	ifdp_serum_p_acetic_acid_nmol	NA	plasma acetate	Inferred Fiber Degradation Profile	plasma	Microbial
ccc	standard	-0.1092	Preprocessor1_Model1	3.98238e-33	7053	ifdp_serum_p_acetic_acid_nmol	non-taxahfe	ifdp_serum_p_acetic_acid_nmol	-1092002644145610	plasma acetate	Inferred Fiber Degradation Profile	plasma	Microbial
mae	standard	0.0381428	Preprocessor1_Model1	0.0377903	7053	ifdp_serum_p_acetic_acid_nmol	non-taxahfe	ifdp_serum_p_acetic_acid_nmol	0.00932916	plasma acetate	Inferred Fiber Degradation Profile	plasma	Microbial
rmse	standard	0.0475509	Preprocessor1_Model1	0.0643225	7053	ifdp_serum_p_acetic_acid_nmol	non-taxahfe	ifdp_serum_p_acetic_acid_nmol	-0.260742	plasma acetate	Inferred Fiber Degradation Profile	plasma	Microbial
rsq	standard	0.0206224	Preprocessor1_Model1	NA	7053	ifdp_serum_p_acetic_acid_nmol	non-taxahfe	ifdp_serum_p_acetic_acid_nmol	NA	plasma acetate	Inferred Fiber Degradation Profile	plasma	Microbial
ccc	standard	-0.00838721	Preprocessor1_Model1	6.34982e-33	507	ifdp_serum_p_acetic_acid_nmol	non-taxahfe	ifdp_serum_p_acetic_acid_nmol	-8.38721e+13	plasma acetate	Inferred Fiber Degradation Profile	plasma	Microbial
mae	standard	0.0436922	Preprocessor1_Model1	0.0422504	507	ifdp_serum_p_acetic_acid_nmol	non-taxahfe	ifdp_serum_p_acetic_acid_nmol	0.0341256	plasma acetate	Inferred Fiber Degradation Profile	plasma	Microbial
rmse	standard	0.0883069	Preprocessor1_Model1	0.0796442	507	ifdp_serum_p_acetic_acid_nmol	non-taxahfe	ifdp_serum_p_acetic_acid_nmol	0.108767	plasma acetate	Inferred Fiber Degradation Profile	plasma	Microbial
rsq	standard	0.00218951	Preprocessor1_Model1	NA	507	ifdp_serum_p_acetic_acid_nmol	non-taxahfe	ifdp_serum_p_acetic_acid_nmol	NA	plasma acetate	Inferred Fiber Degradation Profile	plasma	Microbial
ccc	standard	0.0187638	Preprocessor1_Model1	1.31337e-32	8636	ifdp_serum_p_acetic_acid_nmol	non-taxahfe	ifdp_serum_p_acetic_acid_nmol	187638433045778	plasma acetate	Inferred Fiber Degradation Profile	plasma	Microbial
mae	standard	0.034101	Preprocessor1_Model1	0.0391892	8636	ifdp_serum_p_acetic_acid_nmol	non-taxahfe	ifdp_serum_p_acetic_acid_nmol	-0.129838	plasma acetate	Inferred Fiber Degradation Profile	plasma	Microbial
rmse	standard	0.0447935	Preprocessor1_Model1	0.0707259	8636	ifdp_serum_p_acetic_acid_nmol	non-taxahfe	ifdp_serum_p_acetic_acid_nmol	-0.366661	plasma acetate	Inferred Fiber Degradation Profile	plasma	Microbial
rsq	standard	0.0013457	Preprocessor1_Model1	NA	8636	ifdp_serum_p_acetic_acid_nmol	non-taxahfe	ifdp_serum_p_acetic_acid_nmol	NA	plasma acetate	Inferred Fiber Degradation Profile	plasma	Microbial
ccc	standard	-0.0484888	Preprocessor1_Model1	2.49097e-32	7471	ifdp_serum_p_acetic_acid_nmol	non-taxahfe	ifdp_serum_p_acetic_acid_nmol	-484888489333914	plasma acetate	Inferred Fiber Degradation Profile	plasma	Microbial
mae	standard	0.0384622	Preprocessor1_Model1	0.0376552	7471	ifdp_serum_p_acetic_acid_nmol	non-taxahfe	ifdp_serum_p_acetic_acid_nmol	0.0214326	plasma acetate	Inferred Fiber Degradation Profile	plasma	Microbial
rmse	standard	0.0552764	Preprocessor1_Model1	0.0671735	7471	ifdp_serum_p_acetic_acid_nmol	non-taxahfe	ifdp_serum_p_acetic_acid_nmol	-0.177111	plasma acetate	Inferred Fiber Degradation Profile	plasma	Microbial
rsq	standard	0.00929329	Preprocessor1_Model1	NA	7471	ifdp_serum_p_acetic_acid_nmol	non-taxahfe	ifdp_serum_p_acetic_acid_nmol	NA	plasma acetate	Inferred Fiber Degradation Profile	plasma	Microbial
ccc	standard	-0.0199331	Preprocessor1_Model1	1.40746e-34	1525	ifdp_serum_p_acetic_acid_nmol	non-taxahfe	ifdp_serum_p_acetic_acid_nmol	-199330800232646	plasma acetate	Inferred Fiber Degradation Profile	plasma	Microbial
mae	standard	0.0496628	Preprocessor1_Model1	0.0407101	1525	ifdp_serum_p_acetic_acid_nmol	non-taxahfe	ifdp_serum_p_acetic_acid_nmol	0.219913	plasma acetate	Inferred Fiber Degradation Profile	plasma	Microbial
rmse	standard	0.122758	Preprocessor1_Model1	0.0755643	1525	ifdp_serum_p_acetic_acid_nmol	non-taxahfe	ifdp_serum_p_acetic_acid_nmol	0.624557	plasma acetate	Inferred Fiber Degradation Profile	plasma	Microbial
rsq	standard	0.032556	Preprocessor1_Model1	NA	1525	ifdp_serum_p_acetic_acid_nmol	non-taxahfe	ifdp_serum_p_acetic_acid_nmol	NA	plasma acetate	Inferred Fiber Degradation Profile	plasma	Microbial
ccc	standard	0.00568869	Preprocessor1_Model1	1.46089e-32	7268	ifdp_serum_p_acetic_acid_nmol	non-taxahfe	ifdp_serum_p_acetic_acid_nmol	5.68869e+13	plasma acetate	Inferred Fiber Degradation Profile	plasma	Microbial
mae	standard	0.0428023	Preprocessor1_Model1	0.0441831	7268	ifdp_serum_p_acetic_acid_nmol	non-taxahfe	ifdp_serum_p_acetic_acid_nmol	-0.0312507	plasma acetate	Inferred Fiber Degradation Profile	plasma	Microbial
rmse	standard	0.098335	Preprocessor1_Model1	0.0816369	7268	ifdp_serum_p_acetic_acid_nmol	non-taxahfe	ifdp_serum_p_acetic_acid_nmol	0.204541	plasma acetate	Inferred Fiber Degradation Profile	plasma	Microbial
rsq	standard	0.0013097	Preprocessor1_Model1	NA	7268	ifdp_serum_p_acetic_acid_nmol	non-taxahfe	ifdp_serum_p_acetic_acid_nmol	NA	plasma acetate	Inferred Fiber Degradation Profile	plasma	Microbial
ccc	standard	-0.0218114	Preprocessor1_Model1	2.24345e-33	1378	ifdp_serum_p_acetic_acid_nmol	non-taxahfe	ifdp_serum_p_acetic_acid_nmol	-218114497533494	plasma acetate	Inferred Fiber Degradation Profile	plasma	Microbial
mae	standard	0.0339188	Preprocessor1_Model1	0.0389835	1378	ifdp_serum_p_acetic_acid_nmol	non-taxahfe	ifdp_serum_p_acetic_acid_nmol	-0.129918	plasma acetate	Inferred Fiber Degradation Profile	plasma	Microbial
rmse	standard	0.044115	Preprocessor1_Model1	0.0706134	1378	ifdp_serum_p_acetic_acid_nmol	non-taxahfe	ifdp_serum_p_acetic_acid_nmol	-0.375261	plasma acetate	Inferred Fiber Degradation Profile	plasma	Microbial
rsq	standard	0.00110308	Preprocessor1_Model1	NA	1378	ifdp_serum_p_acetic_acid_nmol	non-taxahfe	ifdp_serum_p_acetic_acid_nmol	NA	plasma acetate	Inferred Fiber Degradation Profile	plasma	Microbial
ccc	standard	-0.0519858	Preprocessor1_Model1	3.34109e-33	400	ifdp_serum_p_butyric_acid_nmol	non-taxahfe	ifdp_serum_p_butyric_acid_nmol	-519857973239891	plasma butyrate	Inferred Fiber Degradation Profile	plasma	Microbial
mae	standard	0.000141955	Preprocessor1_Model1	0.000157059	400	ifdp_serum_p_butyric_acid_nmol	non-taxahfe	ifdp_serum_p_butyric_acid_nmol	-0.0961627	plasma butyrate	Inferred Fiber Degradation Profile	plasma	Microbial
rmse	standard	0.000182121	Preprocessor1_Model1	0.000209955	400	ifdp_serum_p_butyric_acid_nmol	non-taxahfe	ifdp_serum_p_butyric_acid_nmol	-0.132571	plasma butyrate	Inferred Fiber Degradation Profile	plasma	Microbial
rsq	standard	0.0146719	Preprocessor1_Model1	NA	400	ifdp_serum_p_butyric_acid_nmol	non-taxahfe	ifdp_serum_p_butyric_acid_nmol	NA	plasma butyrate	Inferred Fiber Degradation Profile	plasma	Microbial
ccc	standard	-0.0293104	Preprocessor1_Model1	1.31155e-32	9142	ifdp_serum_p_butyric_acid_nmol	non-taxahfe	ifdp_serum_p_butyric_acid_nmol	-293104160190791	plasma butyrate	Inferred Fiber Degradation Profile	plasma	Microbial
mae	standard	0.0001568	Preprocessor1_Model1	0.000157398	9142	ifdp_serum_p_butyric_acid_nmol	non-taxahfe	ifdp_serum_p_butyric_acid_nmol	-0.00379521	plasma butyrate	Inferred Fiber Degradation Profile	plasma	Microbial
rmse	standard	0.000209338	Preprocessor1_Model1	0.000212028	9142	ifdp_serum_p_butyric_acid_nmol	non-taxahfe	ifdp_serum_p_butyric_acid_nmol	-0.0126859	plasma butyrate	Inferred Fiber Degradation Profile	plasma	Microbial
rsq	standard	0.00866903	Preprocessor1_Model1	NA	9142	ifdp_serum_p_butyric_acid_nmol	non-taxahfe	ifdp_serum_p_butyric_acid_nmol	NA	plasma butyrate	Inferred Fiber Degradation Profile	plasma	Microbial
ccc	standard	0.0148379	Preprocessor1_Model1	5.20957e-33	607	ifdp_serum_p_butyric_acid_nmol	non-taxahfe	ifdp_serum_p_butyric_acid_nmol	148378659331970	plasma butyrate	Inferred Fiber Degradation Profile	plasma	Microbial
mae	standard	0.000143578	Preprocessor1_Model1	0.000152031	607	ifdp_serum_p_butyric_acid_nmol	non-taxahfe	ifdp_serum_p_butyric_acid_nmol	-0.0556002	plasma butyrate	Inferred Fiber Degradation Profile	plasma	Microbial
rmse	standard	0.000188419	Preprocessor1_Model1	0.000198854	607	ifdp_serum_p_butyric_acid_nmol	non-taxahfe	ifdp_serum_p_butyric_acid_nmol	-0.0524757	plasma butyrate	Inferred Fiber Degradation Profile	plasma	Microbial
rsq	standard	0.00279575	Preprocessor1_Model1	NA	607	ifdp_serum_p_butyric_acid_nmol	non-taxahfe	ifdp_serum_p_butyric_acid_nmol	NA	plasma butyrate	Inferred Fiber Degradation Profile	plasma	Microbial
ccc	standard	0.0607886	Preprocessor1_Model1	6.33341e-33	7053	ifdp_serum_p_butyric_acid_nmol	non-taxahfe	ifdp_serum_p_butyric_acid_nmol	607886415354545	plasma butyrate	Inferred Fiber Degradation Profile	plasma	Microbial
mae	standard	0.000131654	Preprocessor1_Model1	0.000156745	7053	ifdp_serum_p_butyric_acid_nmol	non-taxahfe	ifdp_serum_p_butyric_acid_nmol	-0.160072	plasma butyrate	Inferred Fiber Degradation Profile	plasma	Microbial
rmse	standard	0.000151291	Preprocessor1_Model1	0.000207939	7053	ifdp_serum_p_butyric_acid_nmol	non-taxahfe	ifdp_serum_p_butyric_acid_nmol	-0.272425	plasma butyrate	Inferred Fiber Degradation Profile	plasma	Microbial
rsq	standard	0.0222901	Preprocessor1_Model1	NA	7053	ifdp_serum_p_butyric_acid_nmol	non-taxahfe	ifdp_serum_p_butyric_acid_nmol	NA	plasma butyrate	Inferred Fiber Degradation Profile	plasma	Microbial
ccc	standard	0.0626023	Preprocessor1_Model1	-2.61443e-33	507	ifdp_serum_p_butyric_acid_nmol	non-taxahfe	ifdp_serum_p_butyric_acid_nmol	626022592664006	plasma butyrate	Inferred Fiber Degradation Profile	plasma	Microbial
mae	standard	0.000137861	Preprocessor1_Model1	0.000153946	507	ifdp_serum_p_butyric_acid_nmol	non-taxahfe	ifdp_serum_p_butyric_acid_nmol	-0.10448	plasma butyrate	Inferred Fiber Degradation Profile	plasma	Microbial
rmse	standard	0.000172406	Preprocessor1_Model1	0.0002051	507	ifdp_serum_p_butyric_acid_nmol	non-taxahfe	ifdp_serum_p_butyric_acid_nmol	-0.159404	plasma butyrate	Inferred Fiber Degradation Profile	plasma	Microbial
rsq	standard	0.0181544	Preprocessor1_Model1	NA	507	ifdp_serum_p_butyric_acid_nmol	non-taxahfe	ifdp_serum_p_butyric_acid_nmol	NA	plasma butyrate	Inferred Fiber Degradation Profile	plasma	Microbial
ccc	standard	0.00706628	Preprocessor1_Model1	1.27163e-32	8636	ifdp_serum_p_butyric_acid_nmol	non-taxahfe	ifdp_serum_p_butyric_acid_nmol	7.06628e+13	plasma butyrate	Inferred Fiber Degradation Profile	plasma	Microbial
mae	standard	0.000151169	Preprocessor1_Model1	0.000150106	8636	ifdp_serum_p_butyric_acid_nmol	non-taxahfe	ifdp_serum_p_butyric_acid_nmol	0.00707928	plasma butyrate	Inferred Fiber Degradation Profile	plasma	Microbial
rmse	standard	0.000185867	Preprocessor1_Model1	0.000198503	8636	ifdp_serum_p_butyric_acid_nmol	non-taxahfe	ifdp_serum_p_butyric_acid_nmol	-0.0636606	plasma butyrate	Inferred Fiber Degradation Profile	plasma	Microbial
rsq	standard	0.000369876	Preprocessor1_Model1	NA	8636	ifdp_serum_p_butyric_acid_nmol	non-taxahfe	ifdp_serum_p_butyric_acid_nmol	NA	plasma butyrate	Inferred Fiber Degradation Profile	plasma	Microbial
ccc	standard	-0.0209332	Preprocessor1_Model1	3.47367e-33	7471	ifdp_serum_p_butyric_acid_nmol	non-taxahfe	ifdp_serum_p_butyric_acid_nmol	-209331961963759	plasma butyrate	Inferred Fiber Degradation Profile	plasma	Microbial
mae	standard	0.000141662	Preprocessor1_Model1	0.000156146	7471	ifdp_serum_p_butyric_acid_nmol	non-taxahfe	ifdp_serum_p_butyric_acid_nmol	-0.0927583	plasma butyrate	Inferred Fiber Degradation Profile	plasma	Microbial
rmse	standard	0.000163541	Preprocessor1_Model1	0.000210994	7471	ifdp_serum_p_butyric_acid_nmol	non-taxahfe	ifdp_serum_p_butyric_acid_nmol	-0.224906	plasma butyrate	Inferred Fiber Degradation Profile	plasma	Microbial
rsq	standard	0.0021495	Preprocessor1_Model1	NA	7471	ifdp_serum_p_butyric_acid_nmol	non-taxahfe	ifdp_serum_p_butyric_acid_nmol	NA	plasma butyrate	Inferred Fiber Degradation Profile	plasma	Microbial
ccc	standard	-0.0343414	Preprocessor1_Model1	1.17543e-32	1525	ifdp_serum_p_butyric_acid_nmol	non-taxahfe	ifdp_serum_p_butyric_acid_nmol	-343414126287500	plasma butyrate	Inferred Fiber Degradation Profile	plasma	Microbial
mae	standard	0.000156316	Preprocessor1_Model1	0.000150308	1525	ifdp_serum_p_butyric_acid_nmol	non-taxahfe	ifdp_serum_p_butyric_acid_nmol	0.0399747	plasma butyrate	Inferred Fiber Degradation Profile	plasma	Microbial
rmse	standard	0.000213052	Preprocessor1_Model1	0.000199878	1525	ifdp_serum_p_butyric_acid_nmol	non-taxahfe	ifdp_serum_p_butyric_acid_nmol	0.0659064	plasma butyrate	Inferred Fiber Degradation Profile	plasma	Microbial
rsq	standard	0.0138145	Preprocessor1_Model1	NA	1525	ifdp_serum_p_butyric_acid_nmol	non-taxahfe	ifdp_serum_p_butyric_acid_nmol	NA	plasma butyrate	Inferred Fiber Degradation Profile	plasma	Microbial
ccc	standard	0.0160261	Preprocessor1_Model1	8.58158e-33	7268	ifdp_serum_p_butyric_acid_nmol	non-taxahfe	ifdp_serum_p_butyric_acid_nmol	160261160586331	plasma butyrate	Inferred Fiber Degradation Profile	plasma	Microbial
mae	standard	0.000166607	Preprocessor1_Model1	0.000148717	7268	ifdp_serum_p_butyric_acid_nmol	non-taxahfe	ifdp_serum_p_butyric_acid_nmol	0.120295	plasma butyrate	Inferred Fiber Degradation Profile	plasma	Microbial
rmse	standard	0.000241427	Preprocessor1_Model1	0.000194438	7268	ifdp_serum_p_butyric_acid_nmol	non-taxahfe	ifdp_serum_p_butyric_acid_nmol	0.241665	plasma butyrate	Inferred Fiber Degradation Profile	plasma	Microbial
rsq	standard	0.0027234	Preprocessor1_Model1	NA	7268	ifdp_serum_p_butyric_acid_nmol	non-taxahfe	ifdp_serum_p_butyric_acid_nmol	NA	plasma butyrate	Inferred Fiber Degradation Profile	plasma	Microbial
ccc	standard	-0.0283124	Preprocessor1_Model1	4.35684e-33	1378	ifdp_serum_p_butyric_acid_nmol	non-taxahfe	ifdp_serum_p_butyric_acid_nmol	-283124241312239	plasma butyrate	Inferred Fiber Degradation Profile	plasma	Microbial
mae	standard	0.000163323	Preprocessor1_Model1	0.000154347	1378	ifdp_serum_p_butyric_acid_nmol	non-taxahfe	ifdp_serum_p_butyric_acid_nmol	0.0581542	plasma butyrate	Inferred Fiber Degradation Profile	plasma	Microbial
rmse	standard	0.000212182	Preprocessor1_Model1	0.000205597	1378	ifdp_serum_p_butyric_acid_nmol	non-taxahfe	ifdp_serum_p_butyric_acid_nmol	0.0320293	plasma butyrate	Inferred Fiber Degradation Profile	plasma	Microbial
rsq	standard	0.00518189	Preprocessor1_Model1	NA	1378	ifdp_serum_p_butyric_acid_nmol	non-taxahfe	ifdp_serum_p_butyric_acid_nmol	NA	plasma butyrate	Inferred Fiber Degradation Profile	plasma	Microbial
ccc	standard	-0.051217	Preprocessor1_Model1	2.43046e-32	400	ifdp_serum_p_propionic_acid_nmol	non-taxahfe	ifdp_serum_p_propionic_acid_nmol	-512170304955836	plasma propionate	Inferred Fiber Degradation Profile	plasma	Microbial
mae	standard	0.000514828	Preprocessor1_Model1	0.000499813	400	ifdp_serum_p_propionic_acid_nmol	non-taxahfe	ifdp_serum_p_propionic_acid_nmol	0.030042	plasma propionate	Inferred Fiber Degradation Profile	plasma	Microbial
rmse	standard	0.000600385	Preprocessor1_Model1	0.000585979	400	ifdp_serum_p_propionic_acid_nmol	non-taxahfe	ifdp_serum_p_propionic_acid_nmol	0.0245847	plasma propionate	Inferred Fiber Degradation Profile	plasma	Microbial
rsq	standard	0.0121837	Preprocessor1_Model1	NA	400	ifdp_serum_p_propionic_acid_nmol	non-taxahfe	ifdp_serum_p_propionic_acid_nmol	NA	plasma propionate	Inferred Fiber Degradation Profile	plasma	Microbial
ccc	standard	0.0552737	Preprocessor1_Model1	1.92979e-32	9142	ifdp_serum_p_propionic_acid_nmol	non-taxahfe	ifdp_serum_p_propionic_acid_nmol	552737082282300	plasma propionate	Inferred Fiber Degradation Profile	plasma	Microbial
mae	standard	0.000467219	Preprocessor1_Model1	0.000483023	9142	ifdp_serum_p_propionic_acid_nmol	non-taxahfe	ifdp_serum_p_propionic_acid_nmol	-0.0327186	plasma propionate	Inferred Fiber Degradation Profile	plasma	Microbial
rmse	standard	0.00054745	Preprocessor1_Model1	0.00056658	9142	ifdp_serum_p_propionic_acid_nmol	non-taxahfe	ifdp_serum_p_propionic_acid_nmol	-0.0337657	plasma propionate	Inferred Fiber Degradation Profile	plasma	Microbial
rsq	standard	0.0428509	Preprocessor1_Model1	NA	9142	ifdp_serum_p_propionic_acid_nmol	non-taxahfe	ifdp_serum_p_propionic_acid_nmol	NA	plasma propionate	Inferred Fiber Degradation Profile	plasma	Microbial
ccc	standard	0.00580364	Preprocessor1_Model1	2.21697e-32	607	ifdp_serum_p_propionic_acid_nmol	non-taxahfe	ifdp_serum_p_propionic_acid_nmol	5.80364e+13	plasma propionate	Inferred Fiber Degradation Profile	plasma	Microbial
mae	standard	0.000491529	Preprocessor1_Model1	0.0004922	607	ifdp_serum_p_propionic_acid_nmol	non-taxahfe	ifdp_serum_p_propionic_acid_nmol	-0.00136305	plasma propionate	Inferred Fiber Degradation Profile	plasma	Microbial
rmse	standard	0.00058362	Preprocessor1_Model1	0.000582939	607	ifdp_serum_p_propionic_acid_nmol	non-taxahfe	ifdp_serum_p_propionic_acid_nmol	0.00116772	plasma propionate	Inferred Fiber Degradation Profile	plasma	Microbial
rsq	standard	0.000807249	Preprocessor1_Model1	NA	607	ifdp_serum_p_propionic_acid_nmol	non-taxahfe	ifdp_serum_p_propionic_acid_nmol	NA	plasma propionate	Inferred Fiber Degradation Profile	plasma	Microbial
ccc	standard	0.00614291	Preprocessor1_Model1	1.05052e-32	7053	ifdp_serum_p_propionic_acid_nmol	non-taxahfe	ifdp_serum_p_propionic_acid_nmol	6.14291e+13	plasma propionate	Inferred Fiber Degradation Profile	plasma	Microbial
mae	standard	0.000514394	Preprocessor1_Model1	0.000510115	7053	ifdp_serum_p_propionic_acid_nmol	non-taxahfe	ifdp_serum_p_propionic_acid_nmol	0.00838866	plasma propionate	Inferred Fiber Degradation Profile	plasma	Microbial
rmse	standard	0.000640759	Preprocessor1_Model1	0.000610396	7053	ifdp_serum_p_propionic_acid_nmol	non-taxahfe	ifdp_serum_p_propionic_acid_nmol	0.0497426	plasma propionate	Inferred Fiber Degradation Profile	plasma	Microbial
rsq	standard	0.000621064	Preprocessor1_Model1	NA	7053	ifdp_serum_p_propionic_acid_nmol	non-taxahfe	ifdp_serum_p_propionic_acid_nmol	NA	plasma propionate	Inferred Fiber Degradation Profile	plasma	Microbial
ccc	standard	-0.00145683	Preprocessor1_Model1	2.02278e-32	507	ifdp_serum_p_propionic_acid_nmol	non-taxahfe	ifdp_serum_p_propionic_acid_nmol	-1.45683e+13	plasma propionate	Inferred Fiber Degradation Profile	plasma	Microbial
mae	standard	0.000467861	Preprocessor1_Model1	0.000507324	507	ifdp_serum_p_propionic_acid_nmol	non-taxahfe	ifdp_serum_p_propionic_acid_nmol	-0.0777863	plasma propionate	Inferred Fiber Degradation Profile	plasma	Microbial
rmse	standard	0.000524542	Preprocessor1_Model1	0.000600327	507	ifdp_serum_p_propionic_acid_nmol	non-taxahfe	ifdp_serum_p_propionic_acid_nmol	-0.126239	plasma propionate	Inferred Fiber Degradation Profile	plasma	Microbial
rsq	standard	1.40196e-05	Preprocessor1_Model1	NA	507	ifdp_serum_p_propionic_acid_nmol	non-taxahfe	ifdp_serum_p_propionic_acid_nmol	NA	plasma propionate	Inferred Fiber Degradation Profile	plasma	Microbial
ccc	standard	0.0146919	Preprocessor1_Model1	1.80382e-32	8636	ifdp_serum_p_propionic_acid_nmol	non-taxahfe	ifdp_serum_p_propionic_acid_nmol	146918970189351	plasma propionate	Inferred Fiber Degradation Profile	plasma	Microbial
mae	standard	0.000505982	Preprocessor1_Model1	0.000506342	8636	ifdp_serum_p_propionic_acid_nmol	non-taxahfe	ifdp_serum_p_propionic_acid_nmol	-0.000710367	plasma propionate	Inferred Fiber Degradation Profile	plasma	Microbial
rmse	standard	0.000574189	Preprocessor1_Model1	0.000607893	8636	ifdp_serum_p_propionic_acid_nmol	non-taxahfe	ifdp_serum_p_propionic_acid_nmol	-0.0554435	plasma propionate	Inferred Fiber Degradation Profile	plasma	Microbial
rsq	standard	0.00409598	Preprocessor1_Model1	NA	8636	ifdp_serum_p_propionic_acid_nmol	non-taxahfe	ifdp_serum_p_propionic_acid_nmol	NA	plasma propionate	Inferred Fiber Degradation Profile	plasma	Microbial
ccc	standard	-0.0403932	Preprocessor1_Model1	2.20879e-32	7471	ifdp_serum_p_propionic_acid_nmol	non-taxahfe	ifdp_serum_p_propionic_acid_nmol	-403931614615268	plasma propionate	Inferred Fiber Degradation Profile	plasma	Microbial
mae	standard	0.000510006	Preprocessor1_Model1	0.000499265	7471	ifdp_serum_p_propionic_acid_nmol	non-taxahfe	ifdp_serum_p_propionic_acid_nmol	0.021514	plasma propionate	Inferred Fiber Degradation Profile	plasma	Microbial
rmse	standard	0.000587075	Preprocessor1_Model1	0.00059225	7471	ifdp_serum_p_propionic_acid_nmol	non-taxahfe	ifdp_serum_p_propionic_acid_nmol	-0.00873718	plasma propionate	Inferred Fiber Degradation Profile	plasma	Microbial
rsq	standard	0.0134858	Preprocessor1_Model1	NA	7471	ifdp_serum_p_propionic_acid_nmol	non-taxahfe	ifdp_serum_p_propionic_acid_nmol	NA	plasma propionate	Inferred Fiber Degradation Profile	plasma	Microbial
ccc	standard	-0.04337	Preprocessor1_Model1	1.59166e-32	1525	ifdp_serum_p_propionic_acid_nmol	non-taxahfe	ifdp_serum_p_propionic_acid_nmol	-433699517353286	plasma propionate	Inferred Fiber Degradation Profile	plasma	Microbial
mae	standard	0.000513521	Preprocessor1_Model1	0.000499924	1525	ifdp_serum_p_propionic_acid_nmol	non-taxahfe	ifdp_serum_p_propionic_acid_nmol	0.0271981	plasma propionate	Inferred Fiber Degradation Profile	plasma	Microbial
rmse	standard	0.000602459	Preprocessor1_Model1	0.000585938	1525	ifdp_serum_p_propionic_acid_nmol	non-taxahfe	ifdp_serum_p_propionic_acid_nmol	0.0281965	plasma propionate	Inferred Fiber Degradation Profile	plasma	Microbial
rsq	standard	0.0109973	Preprocessor1_Model1	NA	1525	ifdp_serum_p_propionic_acid_nmol	non-taxahfe	ifdp_serum_p_propionic_acid_nmol	NA	plasma propionate	Inferred Fiber Degradation Profile	plasma	Microbial
ccc	standard	-0.0232017	Preprocessor1_Model1	2.31114e-32	7268	ifdp_serum_p_propionic_acid_nmol	non-taxahfe	ifdp_serum_p_propionic_acid_nmol	-232016826349716	plasma propionate	Inferred Fiber Degradation Profile	plasma	Microbial
mae	standard	0.000488972	Preprocessor1_Model1	0.000495998	7268	ifdp_serum_p_propionic_acid_nmol	non-taxahfe	ifdp_serum_p_propionic_acid_nmol	-0.0141668	plasma propionate	Inferred Fiber Degradation Profile	plasma	Microbial
rmse	standard	0.000580213	Preprocessor1_Model1	0.000584751	7268	ifdp_serum_p_propionic_acid_nmol	non-taxahfe	ifdp_serum_p_propionic_acid_nmol	-0.00776149	plasma propionate	Inferred Fiber Degradation Profile	plasma	Microbial
rsq	standard	0.00830882	Preprocessor1_Model1	NA	7268	ifdp_serum_p_propionic_acid_nmol	non-taxahfe	ifdp_serum_p_propionic_acid_nmol	NA	plasma propionate	Inferred Fiber Degradation Profile	plasma	Microbial
ccc	standard	-0.017667	Preprocessor1_Model1	1.41103e-32	1378	ifdp_serum_p_propionic_acid_nmol	non-taxahfe	ifdp_serum_p_propionic_acid_nmol	-176670203373134	plasma propionate	Inferred Fiber Degradation Profile	plasma	Microbial
mae	standard	0.000471411	Preprocessor1_Model1	0.000506004	1378	ifdp_serum_p_propionic_acid_nmol	non-taxahfe	ifdp_serum_p_propionic_acid_nmol	-0.0683658	plasma propionate	Inferred Fiber Degradation Profile	plasma	Microbial
rmse	standard	0.000549699	Preprocessor1_Model1	0.000597876	1378	ifdp_serum_p_propionic_acid_nmol	non-taxahfe	ifdp_serum_p_propionic_acid_nmol	-0.0805802	plasma propionate	Inferred Fiber Degradation Profile	plasma	Microbial
rsq	standard	0.00359417	Preprocessor1_Model1	NA	1378	ifdp_serum_p_propionic_acid_nmol	non-taxahfe	ifdp_serum_p_propionic_acid_nmol	NA	plasma propionate	Inferred Fiber Degradation Profile	plasma	Microbial
ccc	standard	-0.0195546	Preprocessor1_Model1	1.97007e-32	400	ifdp_serum_p_scfa_nmol_total	non-taxahfe	ifdp_serum_p_scfa_nmol_total	-195546280802800	plasma total SCFAs	Inferred Fiber Degradation Profile	plasma	Microbial
mae	standard	0.0476088	Preprocessor1_Model1	0.0393835	400	ifdp_serum_p_scfa_nmol_total	non-taxahfe	ifdp_serum_p_scfa_nmol_total	0.208849	plasma total SCFAs	Inferred Fiber Degradation Profile	plasma	Microbial
rmse	standard	0.09236	Preprocessor1_Model1	0.0703368	400	ifdp_serum_p_scfa_nmol_total	non-taxahfe	ifdp_serum_p_scfa_nmol_total	0.313111	plasma total SCFAs	Inferred Fiber Degradation Profile	plasma	Microbial
rsq	standard	0.00355338	Preprocessor1_Model1	NA	400	ifdp_serum_p_scfa_nmol_total	non-taxahfe	ifdp_serum_p_scfa_nmol_total	NA	plasma total SCFAs	Inferred Fiber Degradation Profile	plasma	Microbial
ccc	standard	0.00617989	Preprocessor1_Model1	2.16004e-33	9142	ifdp_serum_p_scfa_nmol_total	non-taxahfe	ifdp_serum_p_scfa_nmol_total	6.17989e+13	plasma total SCFAs	Inferred Fiber Degradation Profile	plasma	Microbial
mae	standard	0.0423179	Preprocessor1_Model1	0.0383321	9142	ifdp_serum_p_scfa_nmol_total	non-taxahfe	ifdp_serum_p_scfa_nmol_total	0.103981	plasma total SCFAs	Inferred Fiber Degradation Profile	plasma	Microbial
rmse	standard	0.085416	Preprocessor1_Model1	0.067682	9142	ifdp_serum_p_scfa_nmol_total	non-taxahfe	ifdp_serum_p_scfa_nmol_total	0.262019	plasma total SCFAs	Inferred Fiber Degradation Profile	plasma	Microbial
rsq	standard	0.000595456	Preprocessor1_Model1	NA	9142	ifdp_serum_p_scfa_nmol_total	non-taxahfe	ifdp_serum_p_scfa_nmol_total	NA	plasma total SCFAs	Inferred Fiber Degradation Profile	plasma	Microbial
ccc	standard	0.00131753	Preprocessor1_Model1	2.2027e-32	607	ifdp_serum_p_scfa_nmol_total	non-taxahfe	ifdp_serum_p_scfa_nmol_total	1.31753e+13	plasma total SCFAs	Inferred Fiber Degradation Profile	plasma	Microbial
mae	standard	0.041463	Preprocessor1_Model1	0.0394616	607	ifdp_serum_p_scfa_nmol_total	non-taxahfe	ifdp_serum_p_scfa_nmol_total	0.0507179	plasma total SCFAs	Inferred Fiber Degradation Profile	plasma	Microbial
rmse	standard	0.0935695	Preprocessor1_Model1	0.0695039	607	ifdp_serum_p_scfa_nmol_total	non-taxahfe	ifdp_serum_p_scfa_nmol_total	0.346248	plasma total SCFAs	Inferred Fiber Degradation Profile	plasma	Microbial
rsq	standard	5.41562e-05	Preprocessor1_Model1	NA	607	ifdp_serum_p_scfa_nmol_total	non-taxahfe	ifdp_serum_p_scfa_nmol_total	NA	plasma total SCFAs	Inferred Fiber Degradation Profile	plasma	Microbial
ccc	standard	-0.10516	Preprocessor1_Model1	1.23093e-32	7053	ifdp_serum_p_scfa_nmol_total	non-taxahfe	ifdp_serum_p_scfa_nmol_total	-1051598758703620	plasma total SCFAs	Inferred Fiber Degradation Profile	plasma	Microbial
mae	standard	0.0388647	Preprocessor1_Model1	0.0379421	7053	ifdp_serum_p_scfa_nmol_total	non-taxahfe	ifdp_serum_p_scfa_nmol_total	0.0243175	plasma total SCFAs	Inferred Fiber Degradation Profile	plasma	Microbial
rmse	standard	0.0490641	Preprocessor1_Model1	0.0644639	7053	ifdp_serum_p_scfa_nmol_total	non-taxahfe	ifdp_serum_p_scfa_nmol_total	-0.23889	plasma total SCFAs	Inferred Fiber Degradation Profile	plasma	Microbial
rsq	standard	0.0167327	Preprocessor1_Model1	NA	7053	ifdp_serum_p_scfa_nmol_total	non-taxahfe	ifdp_serum_p_scfa_nmol_total	NA	plasma total SCFAs	Inferred Fiber Degradation Profile	plasma	Microbial
ccc	standard	-0.0188793	Preprocessor1_Model1	6.67872e-34	507	ifdp_serum_p_scfa_nmol_total	non-taxahfe	ifdp_serum_p_scfa_nmol_total	-188793207703214	plasma total SCFAs	Inferred Fiber Degradation Profile	plasma	Microbial
mae	standard	0.0445378	Preprocessor1_Model1	0.0424584	507	ifdp_serum_p_scfa_nmol_total	non-taxahfe	ifdp_serum_p_scfa_nmol_total	0.0489752	plasma total SCFAs	Inferred Fiber Degradation Profile	plasma	Microbial
rmse	standard	0.0891462	Preprocessor1_Model1	0.0798351	507	ifdp_serum_p_scfa_nmol_total	non-taxahfe	ifdp_serum_p_scfa_nmol_total	0.116629	plasma total SCFAs	Inferred Fiber Degradation Profile	plasma	Microbial
rsq	standard	0.00584464	Preprocessor1_Model1	NA	507	ifdp_serum_p_scfa_nmol_total	non-taxahfe	ifdp_serum_p_scfa_nmol_total	NA	plasma total SCFAs	Inferred Fiber Degradation Profile	plasma	Microbial
ccc	standard	0.0556964	Preprocessor1_Model1	-2.16825e-33	8636	ifdp_serum_p_scfa_nmol_total	non-taxahfe	ifdp_serum_p_scfa_nmol_total	556964423878062	plasma total SCFAs	Inferred Fiber Degradation Profile	plasma	Microbial
mae	standard	0.0365054	Preprocessor1_Model1	0.0392921	8636	ifdp_serum_p_scfa_nmol_total	non-taxahfe	ifdp_serum_p_scfa_nmol_total	-0.0709234	plasma total SCFAs	Inferred Fiber Degradation Profile	plasma	Microbial
rmse	standard	0.0454167	Preprocessor1_Model1	0.0708495	8636	ifdp_serum_p_scfa_nmol_total	non-taxahfe	ifdp_serum_p_scfa_nmol_total	-0.358969	plasma total SCFAs	Inferred Fiber Degradation Profile	plasma	Microbial
rsq	standard	0.0100822	Preprocessor1_Model1	NA	8636	ifdp_serum_p_scfa_nmol_total	non-taxahfe	ifdp_serum_p_scfa_nmol_total	NA	plasma total SCFAs	Inferred Fiber Degradation Profile	plasma	Microbial
ccc	standard	-0.0598192	Preprocessor1_Model1	2.68062e-33	7471	ifdp_serum_p_scfa_nmol_total	non-taxahfe	ifdp_serum_p_scfa_nmol_total	-598191935808405	plasma total SCFAs	Inferred Fiber Degradation Profile	plasma	Microbial
mae	standard	0.0383142	Preprocessor1_Model1	0.0379194	7471	ifdp_serum_p_scfa_nmol_total	non-taxahfe	ifdp_serum_p_scfa_nmol_total	0.0104129	plasma total SCFAs	Inferred Fiber Degradation Profile	plasma	Microbial
rmse	standard	0.0557211	Preprocessor1_Model1	0.0673378	7471	ifdp_serum_p_scfa_nmol_total	non-taxahfe	ifdp_serum_p_scfa_nmol_total	-0.172514	plasma total SCFAs	Inferred Fiber Degradation Profile	plasma	Microbial
rsq	standard	0.0130727	Preprocessor1_Model1	NA	7471	ifdp_serum_p_scfa_nmol_total	non-taxahfe	ifdp_serum_p_scfa_nmol_total	NA	plasma total SCFAs	Inferred Fiber Degradation Profile	plasma	Microbial
ccc	standard	-0.0218854	Preprocessor1_Model1	7.29689e-33	1525	ifdp_serum_p_scfa_nmol_total	non-taxahfe	ifdp_serum_p_scfa_nmol_total	-218854025943969	plasma total SCFAs	Inferred Fiber Degradation Profile	plasma	Microbial
mae	standard	0.0501104	Preprocessor1_Model1	0.0409519	1525	ifdp_serum_p_scfa_nmol_total	non-taxahfe	ifdp_serum_p_scfa_nmol_total	0.223638	plasma total SCFAs	Inferred Fiber Degradation Profile	plasma	Microbial
rmse	standard	0.123005	Preprocessor1_Model1	0.0757932	1525	ifdp_serum_p_scfa_nmol_total	non-taxahfe	ifdp_serum_p_scfa_nmol_total	0.622897	plasma total SCFAs	Inferred Fiber Degradation Profile	plasma	Microbial
rsq	standard	0.0382001	Preprocessor1_Model1	NA	1525	ifdp_serum_p_scfa_nmol_total	non-taxahfe	ifdp_serum_p_scfa_nmol_total	NA	plasma total SCFAs	Inferred Fiber Degradation Profile	plasma	Microbial
ccc	standard	0.00877448	Preprocessor1_Model1	1.51991e-32	7268	ifdp_serum_p_scfa_nmol_total	non-taxahfe	ifdp_serum_p_scfa_nmol_total	8.77448e+13	plasma total SCFAs	Inferred Fiber Degradation Profile	plasma	Microbial
mae	standard	0.0437367	Preprocessor1_Model1	0.0443336	7268	ifdp_serum_p_scfa_nmol_total	non-taxahfe	ifdp_serum_p_scfa_nmol_total	-0.0134646	plasma total SCFAs	Inferred Fiber Degradation Profile	plasma	Microbial
rmse	standard	0.0984414	Preprocessor1_Model1	0.0818126	7268	ifdp_serum_p_scfa_nmol_total	non-taxahfe	ifdp_serum_p_scfa_nmol_total	0.203255	plasma total SCFAs	Inferred Fiber Degradation Profile	plasma	Microbial
rsq	standard	0.00173255	Preprocessor1_Model1	NA	7268	ifdp_serum_p_scfa_nmol_total	non-taxahfe	ifdp_serum_p_scfa_nmol_total	NA	plasma total SCFAs	Inferred Fiber Degradation Profile	plasma	Microbial
ccc	standard	-0.0186896	Preprocessor1_Model1	8.40897e-33	1378	ifdp_serum_p_scfa_nmol_total	non-taxahfe	ifdp_serum_p_scfa_nmol_total	-186896455346681	plasma total SCFAs	Inferred Fiber Degradation Profile	plasma	Microbial
mae	standard	0.0364316	Preprocessor1_Model1	0.0391503	1378	ifdp_serum_p_scfa_nmol_total	non-taxahfe	ifdp_serum_p_scfa_nmol_total	-0.0694432	plasma total SCFAs	Inferred Fiber Degradation Profile	plasma	Microbial
rmse	standard	0.0472898	Preprocessor1_Model1	0.0707795	1378	ifdp_serum_p_scfa_nmol_total	non-taxahfe	ifdp_serum_p_scfa_nmol_total	-0.331871	plasma total SCFAs	Inferred Fiber Degradation Profile	plasma	Microbial
rsq	standard	0.000576512	Preprocessor1_Model1	NA	1378	ifdp_serum_p_scfa_nmol_total	non-taxahfe	ifdp_serum_p_scfa_nmol_total	NA	plasma total SCFAs	Inferred Fiber Degradation Profile	plasma	Microbial
ccc	standard	0.120928	Preprocessor1_Model1	-4.74037e-35	400	inflammation_acetate_norm_ratio_dist	non-taxahfe	inflammation_acetate_norm_ratio_dist	1209275718191440	acetate-ratio	Inflammation	fecal	Inflammation
mae	standard	0.0458202	Preprocessor1_Model1	0.0495079	400	inflammation_acetate_norm_ratio_dist	non-taxahfe	inflammation_acetate_norm_ratio_dist	-0.0744875	acetate-ratio	Inflammation	fecal	Inflammation
rmse	standard	0.0539985	Preprocessor1_Model1	0.0599087	400	inflammation_acetate_norm_ratio_dist	non-taxahfe	inflammation_acetate_norm_ratio_dist	-0.0986532	acetate-ratio	Inflammation	fecal	Inflammation
rsq	standard	0.108226	Preprocessor1_Model1	NA	400	inflammation_acetate_norm_ratio_dist	non-taxahfe	inflammation_acetate_norm_ratio_dist	NA	acetate-ratio	Inflammation	fecal	Inflammation
ccc	standard	0.0736508	Preprocessor1_Model1	1.53953e-34	9142	inflammation_acetate_norm_ratio_dist	non-taxahfe	inflammation_acetate_norm_ratio_dist	736507608434730	acetate-ratio	Inflammation	fecal	Inflammation
mae	standard	0.0482157	Preprocessor1_Model1	0.0500555	9142	inflammation_acetate_norm_ratio_dist	non-taxahfe	inflammation_acetate_norm_ratio_dist	-0.0367555	acetate-ratio	Inflammation	fecal	Inflammation
rmse	standard	0.0598683	Preprocessor1_Model1	0.0605039	9142	inflammation_acetate_norm_ratio_dist	non-taxahfe	inflammation_acetate_norm_ratio_dist	-0.010505	acetate-ratio	Inflammation	fecal	Inflammation
rsq	standard	0.0201379	Preprocessor1_Model1	NA	9142	inflammation_acetate_norm_ratio_dist	non-taxahfe	inflammation_acetate_norm_ratio_dist	NA	acetate-ratio	Inflammation	fecal	Inflammation
ccc	standard	0.160744	Preprocessor1_Model1	9.48136e-35	607	inflammation_acetate_norm_ratio_dist	non-taxahfe	inflammation_acetate_norm_ratio_dist	1607443793857500	acetate-ratio	Inflammation	fecal	Inflammation
mae	standard	0.0455736	Preprocessor1_Model1	0.0501461	607	inflammation_acetate_norm_ratio_dist	non-taxahfe	inflammation_acetate_norm_ratio_dist	-0.0911848	acetate-ratio	Inflammation	fecal	Inflammation
rmse	standard	0.0556796	Preprocessor1_Model1	0.0611244	607	inflammation_acetate_norm_ratio_dist	non-taxahfe	inflammation_acetate_norm_ratio_dist	-0.0890763	acetate-ratio	Inflammation	fecal	Inflammation
rsq	standard	0.107653	Preprocessor1_Model1	NA	607	inflammation_acetate_norm_ratio_dist	non-taxahfe	inflammation_acetate_norm_ratio_dist	NA	acetate-ratio	Inflammation	fecal	Inflammation
ccc	standard	0.0579829	Preprocessor1_Model1	-1.4431e-34	7053	inflammation_acetate_norm_ratio_dist	non-taxahfe	inflammation_acetate_norm_ratio_dist	579828614015670	acetate-ratio	Inflammation	fecal	Inflammation
mae	standard	0.0504478	Preprocessor1_Model1	0.0502619	7053	inflammation_acetate_norm_ratio_dist	non-taxahfe	inflammation_acetate_norm_ratio_dist	0.0036986	acetate-ratio	Inflammation	fecal	Inflammation
rmse	standard	0.0598659	Preprocessor1_Model1	0.0605567	7053	inflammation_acetate_norm_ratio_dist	non-taxahfe	inflammation_acetate_norm_ratio_dist	-0.0114077	acetate-ratio	Inflammation	fecal	Inflammation
rsq	standard	0.019438	Preprocessor1_Model1	NA	7053	inflammation_acetate_norm_ratio_dist	non-taxahfe	inflammation_acetate_norm_ratio_dist	NA	acetate-ratio	Inflammation	fecal	Inflammation
ccc	standard	0.0370449	Preprocessor1_Model1	-1.5796e-35	507	inflammation_acetate_norm_ratio_dist	non-taxahfe	inflammation_acetate_norm_ratio_dist	370448734202095	acetate-ratio	Inflammation	fecal	Inflammation
mae	standard	0.0506919	Preprocessor1_Model1	0.0493969	507	inflammation_acetate_norm_ratio_dist	non-taxahfe	inflammation_acetate_norm_ratio_dist	0.0262162	acetate-ratio	Inflammation	fecal	Inflammation
rmse	standard	0.0601375	Preprocessor1_Model1	0.0593391	507	inflammation_acetate_norm_ratio_dist	non-taxahfe	inflammation_acetate_norm_ratio_dist	0.013455	acetate-ratio	Inflammation	fecal	Inflammation
rsq	standard	0.00966059	Preprocessor1_Model1	NA	507	inflammation_acetate_norm_ratio_dist	non-taxahfe	inflammation_acetate_norm_ratio_dist	NA	acetate-ratio	Inflammation	fecal	Inflammation
ccc	standard	0.150495	Preprocessor1_Model1	2.03126e-34	8636	inflammation_acetate_norm_ratio_dist	non-taxahfe	inflammation_acetate_norm_ratio_dist	1504950343165270	acetate-ratio	Inflammation	fecal	Inflammation
mae	standard	0.0452497	Preprocessor1_Model1	0.0495506	8636	inflammation_acetate_norm_ratio_dist	non-taxahfe	inflammation_acetate_norm_ratio_dist	-0.0867988	acetate-ratio	Inflammation	fecal	Inflammation
rmse	standard	0.054562	Preprocessor1_Model1	0.0600238	8636	inflammation_acetate_norm_ratio_dist	non-taxahfe	inflammation_acetate_norm_ratio_dist	-0.0909944	acetate-ratio	Inflammation	fecal	Inflammation
rsq	standard	0.083858	Preprocessor1_Model1	NA	8636	inflammation_acetate_norm_ratio_dist	non-taxahfe	inflammation_acetate_norm_ratio_dist	NA	acetate-ratio	Inflammation	fecal	Inflammation
ccc	standard	0.131798	Preprocessor1_Model1	-4.83034e-35	7471	inflammation_acetate_norm_ratio_dist	non-taxahfe	inflammation_acetate_norm_ratio_dist	1317978519431730	acetate-ratio	Inflammation	fecal	Inflammation
mae	standard	0.0454399	Preprocessor1_Model1	0.0490918	7471	inflammation_acetate_norm_ratio_dist	non-taxahfe	inflammation_acetate_norm_ratio_dist	-0.0743895	acetate-ratio	Inflammation	fecal	Inflammation
rmse	standard	0.0538949	Preprocessor1_Model1	0.0593276	7471	inflammation_acetate_norm_ratio_dist	non-taxahfe	inflammation_acetate_norm_ratio_dist	-0.0915716	acetate-ratio	Inflammation	fecal	Inflammation
rsq	standard	0.080162	Preprocessor1_Model1	NA	7471	inflammation_acetate_norm_ratio_dist	non-taxahfe	inflammation_acetate_norm_ratio_dist	NA	acetate-ratio	Inflammation	fecal	Inflammation
ccc	standard	0.118777	Preprocessor1_Model1	3.98864e-35	1525	inflammation_acetate_norm_ratio_dist	non-taxahfe	inflammation_acetate_norm_ratio_dist	1187774871361660	acetate-ratio	Inflammation	fecal	Inflammation
mae	standard	0.0455173	Preprocessor1_Model1	0.0504997	1525	inflammation_acetate_norm_ratio_dist	non-taxahfe	inflammation_acetate_norm_ratio_dist	-0.0986626	acetate-ratio	Inflammation	fecal	Inflammation
rmse	standard	0.0570747	Preprocessor1_Model1	0.0611309	1525	inflammation_acetate_norm_ratio_dist	non-taxahfe	inflammation_acetate_norm_ratio_dist	-0.066352	acetate-ratio	Inflammation	fecal	Inflammation
rsq	standard	0.120154	Preprocessor1_Model1	NA	1525	inflammation_acetate_norm_ratio_dist	non-taxahfe	inflammation_acetate_norm_ratio_dist	NA	acetate-ratio	Inflammation	fecal	Inflammation
ccc	standard	0.0677719	Preprocessor1_Model1	-1.35378e-36	7268	inflammation_acetate_norm_ratio_dist	non-taxahfe	inflammation_acetate_norm_ratio_dist	677719101791254	acetate-ratio	Inflammation	fecal	Inflammation
mae	standard	0.0542201	Preprocessor1_Model1	0.0499861	7268	inflammation_acetate_norm_ratio_dist	non-taxahfe	inflammation_acetate_norm_ratio_dist	0.0847033	acetate-ratio	Inflammation	fecal	Inflammation
rmse	standard	0.0652292	Preprocessor1_Model1	0.0606194	7268	inflammation_acetate_norm_ratio_dist	non-taxahfe	inflammation_acetate_norm_ratio_dist	0.0760434	acetate-ratio	Inflammation	fecal	Inflammation
rsq	standard	0.0266527	Preprocessor1_Model1	NA	7268	inflammation_acetate_norm_ratio_dist	non-taxahfe	inflammation_acetate_norm_ratio_dist	NA	acetate-ratio	Inflammation	fecal	Inflammation
ccc	standard	0.101268	Preprocessor1_Model1	-2.924e-34	1378	inflammation_acetate_norm_ratio_dist	non-taxahfe	inflammation_acetate_norm_ratio_dist	1012677735272750	acetate-ratio	Inflammation	fecal	Inflammation
mae	standard	0.0509209	Preprocessor1_Model1	0.0494899	1378	inflammation_acetate_norm_ratio_dist	non-taxahfe	inflammation_acetate_norm_ratio_dist	0.0289136	acetate-ratio	Inflammation	fecal	Inflammation
rmse	standard	0.0630685	Preprocessor1_Model1	0.0597755	1378	inflammation_acetate_norm_ratio_dist	non-taxahfe	inflammation_acetate_norm_ratio_dist	0.0550905	acetate-ratio	Inflammation	fecal	Inflammation
rsq	standard	0.0782969	Preprocessor1_Model1	NA	1378	inflammation_acetate_norm_ratio_dist	non-taxahfe	inflammation_acetate_norm_ratio_dist	NA	acetate-ratio	Inflammation	fecal	Inflammation
ccc	standard	0.178706	Preprocessor1_Model1	-3.30913e-33	400	inflammation_acetate	non-taxahfe	inflammation_acetate	1787060407271920	acetate	Inflammation	fecal	Inflammation
mae	standard	5.96562	Preprocessor1_Model1	6.78503	400	inflammation_acetate	non-taxahfe	inflammation_acetate	-0.120767	acetate	Inflammation	fecal	Inflammation
rmse	standard	7.53588	Preprocessor1_Model1	8.73982	400	inflammation_acetate	non-taxahfe	inflammation_acetate	-0.137754	acetate	Inflammation	fecal	Inflammation
rsq	standard	0.138938	Preprocessor1_Model1	NA	400	inflammation_acetate	non-taxahfe	inflammation_acetate	NA	acetate	Inflammation	fecal	Inflammation
ccc	standard	0.149141	Preprocessor1_Model1	9.85263e-33	9142	inflammation_acetate	non-taxahfe	inflammation_acetate	1491413074621060	acetate	Inflammation	fecal	Inflammation
mae	standard	6.6417	Preprocessor1_Model1	6.65797	9142	inflammation_acetate	non-taxahfe	inflammation_acetate	-0.00244482	acetate	Inflammation	fecal	Inflammation
[truncated: 2,434 more rows]

## Sheet: SuppTable4
filename	variable	mean_abs_shap	correlation_direction	rank	program	scfa	data_group	scfa_type
[truncated: 1,096 more rows]
